# Supplementary material for: Prevalence, sleep characteristics, and comorbidities in a population at high risk for obstructive sleep apnea: A nationwide questionnaire study in South Korea
Source: PLoS One. 2018 Feb 28;13(2):e0193549. doi: 10.1371/journal.pone.0193549 (PMC5831105; doi:10.1371/journal.pone.0193549)
Supplement: S1 File — (XLSX) [file pone.0193549.s001.xlsx]

## Sheet: data
Sex	Age	Area	Occupation	Sleep_dur_wkday	Sleep_dur_weekend	Sleep_duration_total	Sleep_latency_min	Catch_up_sleep	MSFsc	Sleep_insufficiency	Shift_work	safety_accidents	ESS_total	PSQI_total	PHQ_9_total	GAS_SUM	ISI_total	BQ_high_risk_new	Drinking_cat	Smoker_cat	Exercise_ref	Stroke	HTN	DM	Hyperlipidemia	Cardiovascular_disease	Height	Weight	BMI	Education_cat	Income_cat3
2	61	1	3	7	10	7.9	40	3	2.6	0	0	0	6	7	1	1	3	0	0	3	0	0	1	0	0	0	154	50	21.1	1	0
1	39	8	4	5	6.5	5.4	30	1.5	2.71	1	0	0	4	8	9	3	8	1	2	1	1	0	0	0	0	0	170	84	29.1	1	1
1	19	8	0	10	8	9.4	30	0	5.5	0	0	0	6	5	3	5	6	0	0	2	2	0	0	0	0	0	176	68	22	2	1
1	65	1	1	6	7	6.3	30	1	2.64	0	0	0	3	4	0	2	0	0	0	3	0	0	1	0	0	0	158	68	27.2	0	1
1	28	8	4	6	7	6.3	20	1	4.48	1	1	0	8	6	1	0	16	1	2	3	2	0	0	0	0	0	172	56	18.9	2	1
2	26	8	4	5	7	5.6	60	2	2.79	1	0	0	4	10	4	3	17	0	1	3	0	0	0	0	0	0	164	53	19.7	2	2
1	40	1	3	7.5	7.5	7.5	60	0	2.75	0	0	0	2	5	1	4	9	0	2	1	1	0	0	0	0	0	170	66	22.8	1	0
1	48	4	1	7	8	7.3	10	1	1.81	0	0	0	2	1	0	1	0	1	1	1	1	0	0	0	0	0	163	67	25.2	1	2
2	38	8	2	7	9	7.6	10	2	2.95	1	0	0	4	3	0	2	1	1	1	3	2	0	0	0	0	0	161	68	26.2	2	1
2	66	8	0	5	6	5.3	30	1	2.14	0	0	0	7	7	5	2	7	1	0	3	2	0	1	0	1	0	156	50	20.5	1	0
1	60	8	4	5	6	5.3	30	1	3.14	1	1	0	7	6	0	2	1	0	2	2	2	0	0	0	0	0	172	70	23.7	1	1
2	54	8	0	5.5	5.5	5.5	5	0	3.83	1	0	0	10	3	0	2	0	1	0	3	2	0	0	0	0	0	153	60	25.6	2	1
2	42	8	0	8.5	9.5	8.8	60	1	3.39	1	0	0	15	4	2	5	1	0	2	3	2	0	0	0	0	0	162	59	22.5	1	1
1	21	8	0	7	7	7	20	0	4.83	1	0	1	12	4	6	4	6	1	2	1	2	0	0	0	0	0	175	80	26.1	2	99
1	43	8	1	8.5	11	9.2	20	2.5	4.44	0	0	0	6	1	2	2	1	0	2	1	0	0	0	0	0	0	167	54	19.4	2	1
1	30	8	2	7.5	7.5	7.5	10	0	7.42	0	0	0	3	1	0	1	0	1	1	1	0	0	0	0	0	0	180	92	28.4	1	1
1	50	8	4	8	8	8	15	0	5.25	0	0	0	0	1	0	0	0	0	1	1	0	0	0	0	0	0	180	68	21	1	1
2	28	8	2	7	12	8.4	60	5	6.71	1	0	0	4	3	9	0	3	0	2	1	0	0	0	0	0	0	164	52	19.3	2	1
1	25	8	0	7.5	10	8.2	10	2.5	4.27	1	0	0	1	2	2	0	1	0	1	1	2	0	0	0	0	0	172	65	22	2	2
2	51	8	0	6.5	6.5	6.5	5	0	2.33	1	0	0	5	2	1	0	0	0	0	3	1	0	0	0	0	0	157	51	20.7	1	2
1	64	8	1	5.5	5.5	5.5	10	0	3.92	1	1	0	7	4	3	2	3	0	2	2	1	0	0	0	0	0	170	74	25.6	1	2
2	65	8	0	6.5	7	6.6	10	0.5	2.49	1	0	0	12	4	1	1	0	0	0	3	2	0	0	0	0	0	155	56	23.3	0	1
1	32	8	2	8	8	8	20	0	4.33	0	0	0	3	1	0	0	0	0	1	2	2	0	0	0	0	0	177	62	19.8	2	1
2	46	8	0	5.7	7	6	5	1.3	4.11	1	0	0	7	2	2	1	1	0	0	3	0	0	0	0	0	0	160	45	17.6	2	1
1	56	8	1	6.5	9	7.2	10	2.5	2.77	1	0	0	6	2	2	1	2	1	2	2	2	0	1	1	0	0	174	67	22.1	1	1
2	19	8	0	6	7	6.3	5	1	5.23	1	0	0	4	3	2	5	3	0	0	3	0	0	0	0	0	0	165	65	23.9	2	2
1	46	8	2	9	10	9.3	30	1	4.14	0	0	0	1	2	0	3	0	1	0	1	0	0	0	1	0	0	171	102	34.9	1	1
2	35	8	0	6	7	6.3	60	1	5.14	0	0	0	3	6	1	1	5	0	2	3	0	0	0	0	0	0	168	51	18.1	2	1
2	32	1	0	7	8	7.3	45	1	3.89	1	0	0	14	7	7	4	8	1	1	3	1	0	0	0	0	0	164	68	25.3	2	0
2	62	1	0	5.5	5.5	5.5	20	0	3.58	1	0	0	6	6	2	2	10	1	0	3	2	0	1	0	0	0	152	55	23.8	0	1
1	56	1	1	6	8	6.6	30	2	3.79	0	0	0	8	4	2	0	10	0	2	1	0	0	0	0	0	0	173	68	22.7	1	0
2	47	1	2	7	7.5	7.1	5	0.5	3.15	0	0	0	11	2	0	1	6	0	0	3	0	0	0	1	0	0	159	70	27.7	1	0
2	55	1	2	6.5	7	6.6	5	0.5	1.9	1	0	0	8	4	7	3	5	0	1	3	0	0	0	0	0	0	157	59	23.9	0	1
1	40	1	2	8	9	8.3	30	1	4.64	0	0	0	5	4	0	1	1	0	1	1	0	0	0	0	0	0	174	65	21.5	1	1
1	71	1	0	5	5	5	20	0	2.83	1	0	0	6	9	9	6	18	0	0	2	2	0	1	1	0	1	170	75	26	0	1
1	24	1	1	8.5	8.5	8.5	5	0	6.83	0	0	1	10	4	3	5	5	1	1	2	0	0	0	0	0	0	165	76	27.9	2	2
2	19	4	0	8	8	8	10	0	9.17	0	0	0	4	1	0	1	0	0	1	3	0	0	0	0	0	0	165	56	20.6	2	1
1	41	4	4	8	8	8	60	0	4	1	0	0	11	7	9	8	17	0	2	1	0	0	0	0	0	0	176	68	22	2	1
1	42	4	1	8	8	8	20	0	4.33	0	0	0	5	2	0	4	0	0	1	1	1	0	0	0	0	0	168	62	22	1	1
2	44	4	1	8	7	7.7	5	0	2.58	0	0	0	6	2	0	0	2	0	1	3	1	0	0	0	0	0	167	60	21.5	2	2
1	35	4	4	6.5	7.5	6.8	10	1	3.56	0	0	0	7	3	2	5	1	0	2	1	1	0	0	0	0	0	174	60	19.8	2	1
1	21	4	0	11	9	10.4	30	0	7	0	0	0	2	4	1	0	5	0	1	1	0	0	0	0	0	0	172	80	27	1	1
2	79	4	0	9	9	9	5	0	2.08	0	0	0	5	1	2	2	3	0	0	3	2	0	1	0	0	0	150	70	31.1	0	0
2	52	4	0	8	8	8	30	0	2.5	0	0	1	8	4	6	4	13	0	0	3	1	0	0	0	0	0	158	52	20.8	1	1
1	55	4	4	6	6	6	10	0	2.17	0	0	0	4	3	1	3	4	0	1	2	1	0	1	0	0	0	170	78	27	1	1
2	40	4	0	7.5	8.5	7.8	30	1	4.39	0	0	0	5	5	3	4	7	0	1	3	1	0	0	0	0	0	161	51	19.7	1	1
2	35	4	0	10	10	10	5	0	2.58	0	0	0	7	2	0	1	1	0	0	3	0	0	0	0	0	0	160	52	20.3	1	1
1	62	4	1	9.5	10	9.6	60	0.5	4.82	0	0	0	4	4	0	0	3	0	1	2	2	0	0	0	0	0	171	67	22.9	1	1
2	30	1	0	7	9	7.6	20	2	4.12	0	0	0	1	4	2	2	1	0	1	3	0	0	0	0	0	0	160	55	21.5	2	1
2	55	1	0	8.5	8.5	8.5	30	0	4.75	0	0	0	0	2	1	0	0	0	0	3	0	0	0	0	0	0	161	60	23.1	1	1
1	58	1	4	7	7	7	30	0	3.5	0	0	0	11	6	3	1	1	1	1	2	0	0	1	0	0	0	175	70	22.9	1	1
2	45	1	2	6.5	7	6.6	10	0.5	-1.51	0	1	0	4	5	1	0	2	0	0	3	2	0	0	0	0	0	158	56	22.4	1	1
1	62	1	1	6	9	6.9	10	3	1.1	0	0	0	7	3	0	1	1	1	0	3	2	0	1	0	0	0	168	77	27.3	2	0
1	23	1	2	8	9	8.3	20	1	4.48	0	0	0	0	5	3	2	3	0	1	1	0	0	0	0	0	0	170	63	21.8	1	2
1	40	1	1	7.5	7.5	7.5	10	0	3.42	0	0	0	5	1	0	0	0	0	0	2	0	0	0	0	0	0	180	68	21	2	2
2	21	1	2	7	7	7	60	0	6.5	0	0	0	9	9	10	5	15	0	1	3	1	0	0	0	0	0	153	53	22.6	1	1
1	32	1	4	8	7	7.7	60	0	6.5	0	0	0	11	7	11	8	10	0	1	1	1	0	0	0	0	0	170	70	24.2	1	1
2	70	4	0	7	7	7	30	0	3	0	0	0	7	3	3	2	3	1	0	3	1	0	0	0	0	0	154	63	26.6	0	0
1	58	4	1	6	6	6	10	0	3.17	1	0	0	0	3	0	4	0	1	1	3	0	0	1	0	0	0	165	70	25.7	1	1
1	70	4	0	8	8	8	5	0	1.58	0	0	0	0	1	0	1	0	0	0	2	2	0	1	0	0	0	170	69	23.9	0	0
2	52	4	0	5	6	5.3	60	1	4.64	1	0	0	4	7	5	7	9	1	1	1	0	0	0	0	0	0	158	66	26.4	1	1
1	49	4	4	7	10	7.9	60	3	4.93	0	0	0	6	5	8	2	1	0	1	2	0	0	0	0	0	0	168	65	23	1	1
2	25	4	0	8	10	8.6	10	2	6.45	0	0	0	4	3	7	6	5	1	1	3	0	0	0	0	0	0	166	75	27.2	1	1
1	37	4	1	7	7	7	30	0	4	1	0	0	4	3	0	0	1	0	1	1	0	0	0	0	0	0	168	62	22	2	1
2	40	4	0	8	8	8	10	0	3.67	0	0	0	6	2	4	5	2	0	0	3	0	0	0	0	0	0	163	67	25.2	2	1
2	49	4	0	6	6	6	10	0	4.17	0	0	0	3	5	11	4	7	0	1	3	0	0	0	0	0	0	159	61	24.1	1	1
1	55	4	1	7	7	7	30	0	1	0	0	0	1	3	1	1	0	0	0	1	0	0	0	0	0	0	173	65	21.7	1	1
1	71	4	0	5	9	6.1	120	4	4.07	1	0	0	5	13	6	7	21	0	2	2	1	0	0	0	0	0	165	63	23.1	0	0
2	42	4	4	6.5	6.5	6.5	60	0	4.25	0	0	0	4	6	0	1	2	0	1	3	0	0	0	0	0	0	160	60	23.4	1	1
2	43	4	4	5.5	6.5	5.8	10	1	3.06	1	0	0	8	5	2	4	1	0	0	3	0	0	0	0	0	0	158	60	24	2	2
1	43	4	2	5.5	7	5.9	30	1.5	4.46	1	0	0	5	4	2	2	2	0	1	1	0	0	0	0	0	0	172	80	27	1	1
1	44	4	4	7	7	7	60	0	4.5	1	1	0	2	7	10	2	10	0	1	1	1	0	0	0	0	0	176	74	23.9	2	1
2	28	4	2	9	9	9	30	0	4	0	0	0	2	6	3	2	3	0	1	3	2	0	0	0	0	0	160	58	22.7	2	1
2	69	4	4	2	2	2	100	0	4.67	1	0	0	7	14	20	9	20	1	0	3	0	0	1	1	0	0	162	50	19.1	1	1
2	52	4	2	7.5	7.5	7.5	5	0	3.83	0	0	0	0	1	2	1	0	0	0	3	1	0	0	0	0	0	158	55	22	1	1
1	38	4	4	7	7	7	30	0	6	1	1	0	6	6	5	3	8	0	2	1	1	0	0	0	0	0	168	59	20.9	2	1
1	19	4	0	5.5	7	5.9	30	1.5	5.46	0	0	0	4	3	0	0	0	0	1	3	0	0	0	0	0	0	172	70	23.7	2	1
2	37	4	4	7	7	7	60	0	4.5	1	0	0	5	8	6	7	6	0	1	1	1	0	0	0	0	0	161	48	18.5	1	1
2	52	1	2	5.7	7.5	6.2	20	1.8	3.43	1	0	0	8	6	3	0	6	0	1	3	2	0	0	0	1	1	154	58	24.5	0	0
2	38	1	0	6	9	6.9	60	3	4.43	1	0	1	14	9	10	5	19	0	1	3	1	0	0	0	0	0	160	59	23	2	2
1	35	1	4	7	7	7	60	0	3.5	0	1	0	3	5	0	0	0	0	2	1	0	0	0	0	0	0	176	72	23.2	2	2
1	66	1	1	7	7	7	15	0	4.25	0	0	0	0	2	0	0	0	0	1	2	2	0	1	0	0	0	167	63	22.6	2	0
2	22	1	3	7	8.5	7.4	20	1.5	4.55	0	0	0	5	3	2	0	1	0	1	3	0	0	0	0	0	0	170	65	22.5	1	0
1	23	1	0	6.5	8.5	7.1	20	2	4.87	0	0	0	8	5	4	0	3	0	2	1	0	0	0	0	0	0	176	65	21	2	0
1	53	1	1	7.5	9	7.9	60	1.5	4.96	1	0	0	9	7	3	5	5	0	1	1	0	0	0	0	0	0	167	68	24.4	2	2
2	44	1	0	7	7	7	20	0	2.33	0	0	0	3	3	0	0	0	0	0	3	0	0	0	0	0	0	150	50	22.2	1	1
1	43	1	1	6.5	10	7.5	10	3.5	3.92	0	0	0	4	1	0	0	0	0	2	1	0	0	0	0	0	0	170	68	23.5	1	1
2	27	1	2	5	7	5.6	30	2	8.29	1	0	0	15	8	12	1	6	0	1	1	0	0	0	0	0	0	173	64	21.4	2	0
1	60	1	3	7	7	7	30	0	3	1	0	0	3	7	1	1	9	0	2	1	1	0	0	0	0	0	170	59	20.4	0	99
2	72	1	0	7	7	7	30	0	3	0	0	0	8	13	13	8	21	1	0	3	0	0	1	0	0	0	150	65	28.9	0	0
2	54	1	2	5	6.5	5.4	30	1.5	3.71	1	0	0	3	8	5	4	12	0	0	3	0	0	0	0	0	0	160	50	19.5	1	2
1	54	1	0	6.5	6.5	6.5	90	0	3.25	0	0	0	4	9	9	8	19	0	2	1	1	0	0	0	0	0	164	58	21.6	0	0
2	37	1	0	8.5	9	8.6	30	0.5	3.82	0	0	0	7	3	3	0	6	0	0	3	0	0	0	0	0	0	162	55	21	2	1
1	29	1	0	7	7	7	30	0	4	0	0	0	6	3	0	1	1	0	0	1	0	0	0	0	0	0	180	62	19.1	2	1
1	32	1	4	6.5	7.5	6.8	60	1	6.39	1	0	0	7	8	0	0	12	0	2	1	2	0	0	0	0	0	176	63	20.3	2	1
2	45	1	0	7	7	7	5	0	3.58	0	0	0	0	1	0	0	0	0	1	3	2	0	0	0	0	0	160	59	23	1	1
1	65	8	0	5	5	5	10	0	3.17	1	0	0	8	6	3	7	8	0	0	1	2	0	0	0	1	1	162	58	22.1	0	0
2	70	8	0	8	8	8	30	0	1.5	0	0	0	10	6	16	6	15	0	0	3	2	0	1	1	0	0	156	50	20.5	2	99
1	42	8	4	7.7	7.7	7.7	3	0	3.22	0	1	0	4	1	0	0	0	0	2	1	0	0	0	0	0	0	172	63	21.3	1	0
2	44	8	1	8	8	8	30	0	6	0	0	1	0	4	1	6	4	0	1	3	0	0	0	0	0	0	159	60	23.7	1	1
2	33	8	0	6.5	6	6.4	20	0	5.33	1	0	1	4	8	13	8	9	0	2	3	0	0	0	0	0	0	160	41	16	2	0
2	20	8	2	9	9	9	60	0	6.5	1	0	0	0	3	0	1	0	0	1	3	0	0	0	0	0	0	167	68	24.4	1	0
1	19	8	0	14	14	14	5	0	9.08	0	0	0	12	2	0	3	6	0	2	1	2	0	0	0	0	0	174	65	21.5	2	2
2	55	8	0	7.5	7.5	7.5	10	0	1.42	0	0	0	11	1	0	1	0	0	0	3	2	0	1	0	1	0	144	58	28	0	0
1	56	8	1	9	9	9	10	0	3.17	0	0	0	10	1	0	2	0	0	1	2	1	0	0	0	0	0	170	63	21.8	1	0
2	23	1	0	6	10	7.1	60	4	4.57	0	0	0	14	9	19	3	17	0	2	3	0	0	0	0	0	0	168	60	21.3	2	2
1	56	1	3	7	7	7	60	0	4.5	0	0	0	3	6	4	7	14	0	2	1	0	0	0	0	0	0	157	58	23.5	0	0
1	33	1	4	6.5	3.5	5.6	60	0	6.75	1	0	0	15	12	19	6	16	0	1	1	0	0	0	0	0	0	164	55	20.4	2	0
2	44	1	2	8.5	8.5	8.5	20	0	4.58	0	0	0	4	4	0	1	3	0	2	3	0	0	0	0	0	0	163	70	26.3	1	1
1	43	1	0	5	6	5.3	60	1	3.64	1	0	0	15	16	25	9	27	1	2	1	2	0	1	0	0	0	180	98	30.2	1	0
1	75	1	0	6.5	6.5	6.5	5	0	1.33	0	0	0	6	3	0	6	2	0	2	2	2	0	0	0	0	0	165	50	18.4	0	0
2	63	1	3	6	6	6	90	0	5.5	1	0	0	1	9	7	6	17	0	0	3	0	0	0	0	0	0	152	42	18.2	0	0
2	53	1	2	7	9.5	7.7	30	2.5	5.36	0	0	0	1	6	4	0	4	0	1	3	0	0	0	0	0	0	158	64	25.6	1	1
2	31	1	0	7	7	7	30	0	4	0	0	0	0	3	0	0	0	0	1	3	2	0	0	0	0	0	161	64	24.7	2	0
1	24	1	0	7.5	8	7.6	30	0.5	6.32	0	0	0	6	2	0	1	1	0	1	3	0	0	0	0	0	0	170	65	22.5	2	1
2	54	8	1	3.5	4.5	3.8	60	1	1.89	1	0	1	4	15	22	8	21	0	2	3	1	0	0	0	0	0	154	51	21.5	1	0
2	63	8	3	8	8	8	10	0	3.17	0	0	0	4	1	0	0	0	0	0	3	1	0	1	0	0	0	160	60	23.4	1	1
1	53	8	1	6	6	6	30	0	3.5	1	0	0	6	6	1	4	8	1	1	2	0	0	1	0	0	0	163	65	24.5	1	0
2	48	8	0	8.5	9	8.6	30	0.5	2.82	1	0	0	5	4	0	1	0	0	0	3	0	0	0	0	0	0	156	58	23.8	2	1
1	19	8	0	7	7	7	30	0	6	1	0	1	13	7	4	4	8	1	2	1	0	0	0	0	0	0	168	95	33.7	2	1
1	32	8	2	4.5	4.5	4.5	5	0	6.33	1	0	1	13	11	10	6	13	1	1	1	0	0	0	0	0	0	176	90	29.1	1	0
2	32	8	4	7	7	7	20	0	3.33	0	0	0	1	2	0	0	0	0	0	3	0	0	0	0	0	0	169	59	20.7	2	1
1	34	8	3	7.5	8	7.6	15	0.5	5.07	1	0	0	1	0	0	2	1	0	0	1	0	0	0	0	0	0	170	65	22.5	2	1
2	26	8	0	8	9	8.3	20	1	7.48	0	0	0	4	1	1	0	0	0	0	3	1	0	0	0	0	0	169	60	21	2	1
2	61	8	0	8	8	8	20	0	2.33	0	0	0	9	4	5	3	3	1	1	3	0	0	1	0	1	0	160	55	21.5	0	0
1	60	8	0	6.5	6.5	6.5	20	0	3.58	0	0	0	5	4	3	3	1	0	1	1	0	0	0	0	0	0	170	65	22.5	1	0
2	37	8	0	5	9	6.1	20	4	4.4	1	0	0	2	3	0	2	2	0	2	3	1	0	0	0	0	0	160	55	21.5	2	1
1	54	8	1	8	10	8.6	30	2	3.79	0	0	0	7	3	3	5	2	0	1	2	0	0	0	0	1	0	168	63	22.3	1	0
2	43	8	4	7	7	7	40	0	3.17	0	0	0	4	6	3	1	5	0	1	3	0	0	0	0	0	0	162	60	22.9	1	1
1	40	8	3	6	6	6	60	0	4	0	1	0	6	5	0	0	0	0	1	1	0	0	0	0	0	0	178	68	21.5	2	2
1	54	8	3	7	7	7	10	0	1.17	0	0	0	8	6	0	1	7	0	2	1	0	0	0	0	0	0	170	65	22.5	1	2
2	51	8	1	5	6	5.3	30	1	4.14	1	1	0	8	5	2	2	1	1	1	3	1	0	0	1	0	0	160	67	26.2	1	2
1	63	8	3	6	8	6.6	30	2	3.79	0	1	0	10	6	4	1	4	0	1	2	1	0	0	0	0	0	167	60	21.5	1	1
2	32	8	4	8	9	8.3	30	1	7.64	0	0	0	0	2	0	3	9	0	1	3	0	0	0	0	0	0	163	49	18.4	2	2
2	20	8	0	6	7	6.3	60	1	6.14	0	0	0	4	5	2	0	0	0	2	3	0	0	0	0	0	0	160	67	26.2	2	2
2	54	4	4	6	6	6	30	0	5.5	0	0	0	15	7	4	0	4	0	0	3	0	0	0	0	0	0	158	70	28	1	1
1	53	4	2	6	7	6.3	40	1	3.81	1	0	0	12	8	3	0	9	0	1	2	1	0	0	0	0	0	170	65	22.5	1	0
2	40	4	1	4.5	7	5.2	80	2.5	5.94	1	0	0	10	11	7	3	21	0	0	3	2	0	0	0	0	0	170	70	24.2	2	2
1	65	4	0	7.5	7.5	7.5	20	0	3.08	0	0	0	16	5	4	3	7	0	0	2	2	0	0	0	0	0	170	71	24.6	2	0
2	65	4	0	8	8	8	50	0	3.83	0	0	0	19	7	6	3	10	0	0	3	2	0	0	0	0	0	155	72	30	1	0
1	28	4	4	7	8.5	7.4	20	1.5	4.05	0	0	0	11	3	2	0	2	1	1	3	0	0	0	0	0	0	180	108	33.3	2	1
1	40	4	1	6.5	8	6.9	25	1.5	5.88	1	0	0	10	7	8	2	7	0	2	1	2	0	0	0	0	0	173	68	22.7	2	2
1	38	4	1	7	7	7	30	0	4	0	0	0	14	7	4	0	7	0	2	1	0	0	0	0	0	0	175	80	26.1	1	0
2	29	4	1	6.5	9	7.2	40	2.5	4.77	0	0	0	12	6	3	0	5	1	0	3	0	0	0	0	0	0	163	67	25.2	2	1
2	38	8	0	8	10	8.6	10	2	1.45	0	0	0	0	1	0	0	0	0	0	3	0	0	0	0	0	0	165	60	22	1	2
1	63	8	3	8	8	8	20	0	0.33	1	0	0	23	6	14	8	17	1	0	2	0	0	1	0	0	0	170	68	23.5	1	0
1	51	8	4	8	8	8	5	0	1.08	0	0	0	0	0	0	0	0	0	2	3	2	0	0	0	0	0	170	70	24.2	2	2
2	60	8	2	7.5	7.5	7.5	5	0	1.83	0	1	0	0	0	0	0	0	0	1	3	2	0	0	0	0	0	164	51	19	2	2
2	20	8	0	8	10	8.6	10	2	3.45	0	0	0	0	0	0	0	0	0	0	3	0	0	0	0	0	0	155	50	20.8	2	1
2	38	8	0	8	10	8.6	20	2	2.62	0	0	0	1	1	0	0	0	0	0	3	0	0	0	0	0	0	158	50	20	1	1
1	28	8	4	6	8	6.6	10	2	3.45	0	0	0	8	4	0	1	1	0	1	3	2	0	0	0	0	0	175	63	20.6	2	2
2	54	8	2	6	7	6.3	60	1	5.64	1	1	0	8	7	0	0	5	0	0	3	1	0	1	0	0	0	155	54	22.5	1	2
2	48	8	0	8	8	8	15	0	1.25	0	0	0	0	2	0	1	5	0	0	3	1	0	0	0	0	0	154	58	24.5	1	1
1	35	1	4	7	7	7	10	0	3.67	1	0	0	7	6	2	0	1	0	2	1	0	0	0	0	0	0	178	70	22.1	2	2
1	54	1	4	7	7	7	20	0	3.83	1	0	0	9	6	1	3	5	0	2	3	2	0	1	0	0	0	170	64	22.1	2	2
2	51	1	0	7	8	7.3	20	1	3.98	0	0	0	7	4	0	2	1	0	0	3	1	0	0	0	0	0	160	58	22.7	2	2
1	44	1	1	7	8	7.3	20	1	3.98	0	0	0	2	3	0	0	0	0	0	3	2	0	0	0	0	0	175	70	22.9	2	1
2	32	1	0	9	9	9	30	0	4.5	0	0	0	4	2	0	1	0	0	1	3	0	0	0	0	0	0	157	52	21.1	2	1
2	76	1	0	7.5	7.5	7.5	30	0	1.25	0	0	0	8	4	3	2	3	0	1	3	0	0	1	0	0	0	150	48	21.3	0	0
2	45	1	4	7	8	7.3	30	1	4.64	0	0	0	6	5	1	1	2	0	1	3	1	0	0	0	0	0	151	52	22.8	2	99
2	19	1	0	6	9	6.9	10	3	4.6	1	0	0	9	5	5	1	4	0	1	3	0	0	0	0	0	0	160	48	18.8	2	99
2	35	1	0	7.5	7	7.4	20	0	3.83	1	0	0	9	3	15	5	12	1	0	3	0	0	0	0	0	0	164	69	25.7	2	2
1	40	4	1	6	6	6	10	0	3.17	1	0	0	11	2	1	0	0	0	1	3	0	0	0	0	0	0	176	67	21.6	2	1
2	42	4	1	7	7	7	60	0	4.5	1	0	0	12	8	7	2	8	0	2	3	2	0	0	0	0	0	163	56	21.1	1	2
1	25	4	0	7	8	7.3	10	1	5.81	0	0	0	6	1	1	0	0	0	1	3	2	0	0	0	0	0	183	71	21.2	2	1
1	58	4	4	6.5	6.5	6.5	60	0	3.75	0	0	0	3	4	0	2	0	0	2	2	2	0	0	0	0	0	173	69	23.1	1	1
1	34	4	2	9	10	9.3	60	1	6.14	0	0	0	9	4	0	1	2	0	0	1	0	0	0	0	0	0	173	70	23.4	2	1
2	31	4	4	7	7	7	30	0	4	0	0	0	8	4	9	3	10	0	1	3	0	0	0	0	0	0	161	48	18.5	2	0
2	50	4	0	6	7	6.3	30	1	4.64	0	0	0	12	5	0	1	0	0	0	3	2	0	0	0	0	0	164	57	21.2	2	1
2	53	1	0	6	6	6	30	0	3.5	1	0	0	9	9	4	7	15	0	2	3	0	0	0	0	0	0	156	55	22.6	1	1
1	29	1	2	7	9	7.6	10	2	3.95	0	0	0	10	3	2	0	0	0	1	1	0	0	0	0	0	0	168	55	19.5	1	2
2	48	1	4	6	6	6	30	0	4	1	0	1	6	8	10	6	15	0	1	3	0	0	0	0	0	0	158	60	24	1	2
2	64	1	1	6	6	6	10	0	2.17	0	0	0	10	5	0	0	2	1	1	3	0	0	1	1	0	0	158	54	21.6	0	1
1	70	1	3	7	7	7	30	0	2	1	0	0	16	6	2	2	2	0	0	2	2	0	0	0	0	0	170	70	24.2	0	0
1	31	1	3	7.5	7	7.4	10	0	3.67	1	0	0	10	3	3	1	2	0	1	1	0	0	0	0	0	0	180	84	25.9	1	2
2	32	1	0	8	8	8	30	0	2.5	0	0	0	8	3	1	1	1	0	0	3	0	0	0	0	0	0	165	57	20.9	1	1
1	53	1	1	7	8	7.3	10	1	2.94	0	0	0	6	6	6	0	7	1	2	1	0	0	0	0	0	0	165	70	25.7	1	2
2	27	1	4	6	7	6.3	5	1	2.23	1	1	0	12	7	8	1	7	0	1	3	0	0	0	0	0	1	160	44	17.2	2	2
1	62	8	3	6	4.5	5.6	20	0	2.08	1	0	1	0	4	0	0	1	0	2	1	0	0	0	0	0	0	168	61	21.6	0	1
2	42	8	0	7.5	9	7.9	10	1.5	4.13	0	0	0	4	0	1	1	1	0	0	3	0	0	0	0	0	0	158	52	20.8	1	1
1	41	8	4	8.5	8.5	8.5	60	0	6.25	1	0	0	3	5	1	6	5	0	2	1	0	0	0	0	0	0	170	63	21.8	2	1
2	35	8	4	8.5	8.5	8.5	10	0	3.92	1	0	0	4	2	1	0	2	0	1	3	0	0	0	0	0	0	160	54	21.1	2	1
1	24	8	2	10	10	10	30	0	5.5	1	0	0	3	4	3	5	1	0	1	1	0	0	0	0	0	0	180	67	20.7	2	1
2	51	8	4	7	7	7	30	0	3.5	1	0	0	10	5	4	1	4	0	1	3	2	0	1	0	0	0	163	62	23.3	2	2
1	55	8	1	7	6.5	6.9	30	0	3.75	1	0	0	7	7	4	3	9	0	1	2	2	0	0	0	0	0	160	59	23	2	1
2	67	8	1	6.5	8	6.9	180	1.5	8.46	1	0	0	0	9	8	6	20	0	0	3	2	0	0	0	1	0	172	73	24.7	1	1
2	48	4	0	6	8	6.6	30	2	2.79	1	0	0	6	7	0	4	5	0	0	3	1	0	0	0	0	0	156	52	21.4	1	1
2	24	4	2	7	8	7.3	5	1	7.73	0	0	0	5	0	1	3	2	0	0	3	1	0	0	0	0	0	160	48	18.8	2	0
1	61	4	1	5.5	6	5.6	10	0.5	2.99	0	0	0	7	2	0	2	0	0	1	1	0	0	0	0	0	0	167	69	24.7	1	1
1	29	4	2	5	5	5	60	0	5.5	0	0	0	19	6	7	2	9	0	1	1	2	0	0	0	0	0	182	80	24.2	1	0
1	35	4	2	7	7	7	5	0	3.58	0	0	0	8	2	0	0	1	0	0	3	2	0	0	0	0	0	166	67	24.3	2	0
1	54	4	3	4	8	5.1	30	4	5.07	0	0	0	17	6	1	0	3	0	2	1	0	0	0	0	0	0	170	80	27.7	1	1
2	53	4	0	6	8	6.6	30	2	3.79	1	0	0	14	4	10	7	17	1	0	3	2	0	0	0	1	0	160	47	18.4	1	1
1	48	4	1	6.5	6.5	6.5	5	0	4.83	0	0	0	10	3	1	1	0	0	1	1	0	0	0	0	0	0	173	60	20	2	1
2	39	4	0	8.5	10.3	9	90	1.8	10.01	0	0	1	8	8	5	1	7	0	2	3	0	0	0	0	0	0	162	52	19.8	1	1
2	65	4	0	8.5	8.5	8.5	5	0	1.33	0	0	0	8	0	0	0	0	0	0	3	2	0	1	0	0	0	158	54	21.6	1	1
1	53	1	1	8	7	7.7	30	0	4	0	0	0	11	4	4	4	5	0	1	2	1	0	0	0	0	0	180	80	24.7	2	2
2	60	1	0	7	7	7	10	0	3.67	1	0	0	16	4	2	4	8	0	1	3	0	0	0	0	0	0	163	60	22.6	1	2
2	45	1	2	6.5	6.5	6.5	20	0	4.58	0	0	0	10	5	3	2	4	1	2	1	0	0	1	0	0	0	160	90	35.2	1	1
1	45	1	4	7	7	7	30	0	4	0	0	0	8	6	12	7	13	0	1	2	1	0	0	0	0	0	170	65	22.5	2	0
1	31	1	2	8	8	8	20	0	4.33	0	0	0	10	1	0	0	0	0	1	1	1	0	0	0	0	0	178	72	22.7	2	1
2	30	1	4	6	6	6	10	0	3.17	1	0	0	10	6	3	1	4	0	0	3	0	0	0	0	0	0	158	50	20	1	1
2	51	1	1	5	5	5	90	0	4.5	1	0	0	6	6	1	7	19	0	0	3	1	0	0	0	0	0	164	63	23.4	1	2
1	65	1	2	7.5	7.5	7.5	30	0	4.25	1	0	0	12	4	3	4	7	0	1	3	2	0	0	0	0	0	176	70	22.6	1	2
1	40	4	1	6	8	6.6	60	2	10.29	1	0	0	14	9	5	5	14	0	2	1	2	0	0	0	0	0	177	77	24.6	2	1
2	39	4	0	9.5	9	9.4	10	0	2.67	0	0	0	0	0	0	0	0	0	2	3	0	0	0	0	0	0	163	58	21.8	2	1
1	32	4	1	8	9	8.3	20	1	4.48	0	0	0	3	3	0	0	4	0	2	1	2	0	0	0	0	0	181	83	25.3	2	2
2	28	4	0	9	9	9	30	0	5.5	0	0	0	1	2	0	0	4	0	0	3	0	0	0	0	0	0	160	52	20.3	2	2
1	65	4	0	7	7	7	50	0	3.33	0	0	0	11	7	4	1	11	0	0	3	1	0	1	0	0	0	160	53	20.7	1	0
2	51	4	0	6	6	6	60	0	5	1	0	0	11	10	6	5	9	0	0	3	0	0	0	1	0	0	158	52	20.8	1	0
1	55	4	0	5	5	5	70	0	3.67	1	0	0	16	10	9	4	16	0	0	3	2	0	0	0	0	0	169	68	23.8	1	0
2	42	4	0	5	6	5.3	40	1	4.31	1	0	0	14	10	9	5	12	0	0	3	1	0	0	0	0	0	160	55	21.5	2	1
2	74	4	0	7	7	7	60	0	3.5	0	0	0	9	6	7	5	14	0	0	3	0	0	0	1	0	0	149	51	23	1	2
1	32	1	2	7	7	7	30	0	5	0	0	0	12	5	5	0	0	0	2	1	2	0	0	0	0	0	176	73	23.6	1	2
2	51	1	0	8.5	9.5	8.8	10	1	3.56	0	0	0	10	3	3	4	3	0	1	3	0	0	0	0	0	0	158	50	20	1	2
1	55	1	1	8	8	8	5	0	2.58	0	0	1	14	3	2	2	6	0	2	2	1	0	0	0	0	0	167	60	21.5	1	2
2	23	1	1	6	6	6	30	0	4.5	0	0	1	12	9	16	4	10	0	1	3	2	0	0	0	0	0	171	75	25.6	1	2
1	20	1	0	8	8	8	10	0	6.17	0	0	0	1	5	1	0	1	0	1	1	1	0	0	0	0	0	173	70	23.4	2	2
2	69	1	0	7	7	7	20	0	2.33	0	0	0	15	5	3	6	3	0	0	3	0	0	1	0	0	0	155	50	20.8	0	0
1	41	1	2	6	8	6.6	30	2	2.79	0	0	1	5	5	2	8	4	0	2	1	2	0	0	0	0	0	173	69	23.1	1	1
1	74	1	1	6	6	6	5	0	2.08	0	0	0	2	3	0	0	0	1	0	3	2	0	0	0	0	0	153	60	25.6	1	1
2	39	1	2	7	7	7	15	0	2.25	1	0	0	8	4	7	4	2	0	1	3	0	0	0	0	0	0	163	48	18.1	1	2
2	40	1	0	5	8	5.9	120	3	3.93	0	0	0	10	13	10	6	17	0	1	3	1	0	0	0	0	0	158	53	21.2	1	1
2	46	8	3	6	7	6.3	30	1	4.64	1	0	0	4	7	8	5	13	0	0	3	0	0	0	0	0	0	158	60	24	0	1
2	74	8	0	7	7	7	10	0	3.67	0	0	0	9	4	3	4	4	0	0	3	0	0	0	0	0	0	150	32	14.2	0	0
2	56	8	1	5	5	5	40	0	2.17	1	0	0	2	10	7	8	9	0	1	3	0	0	0	0	0	0	165	50	18.4	1	1
1	74	8	0	8	8	8	30	0	2.5	0	0	0	2	3	1	0	2	0	0	3	2	0	1	0	0	0	170	65	22.5	0	0
1	50	8	3	6	6	6	20	0	4.83	0	0	0	4	5	4	2	1	0	2	1	0	0	0	0	0	0	175	74	24.2	1	1
1	28	8	2	7.5	7.5	7.5	20	0	6.08	0	0	0	0	1	0	3	0	1	1	1	2	0	0	0	0	0	179	87	27.2	2	1
1	33	8	4	8	8	8	20	0	4.33	0	0	0	1	2	0	2	0	0	0	1	0	0	0	0	0	0	170	53	18.3	2	1
2	38	8	0	8	10	8.6	10	2	3.45	0	0	0	4	1	1	0	1	0	1	3	0	0	0	0	0	0	160	52	20.3	2	1
2	29	8	4	6	6	6	5	0	5.08	1	0	0	3	4	1	2	0	0	2	3	0	0	0	0	0	0	163	47	17.7	2	1
1	45	8	1	7	7	7	10	0	3.67	0	0	0	4	2	1	0	0	0	2	3	2	0	0	0	0	0	170	68	23.5	1	1
1	22	8	0	6	8	6.6	5	2	4.37	0	0	0	1	2	0	0	1	0	2	1	0	0	0	0	0	0	180	74	22.8	2	2
2	33	8	4	7	7	7	5	0	4.08	1	0	0	4	3	2	0	2	0	2	3	0	0	0	0	0	0	165	60	22	2	1
2	21	8	2	8	8	8	10	0	6.17	0	0	0	12	4	7	3	4	1	1	3	2	0	0	0	0	0	173	79	26.4	2	1
2	46	8	0	7.5	7.5	7.5	5	0	3.83	0	0	0	3	1	1	0	0	0	0	3	0	0	0	0	0	0	155	47	19.6	1	1
1	42	8	2	8	8	8	5	0	7.08	1	0	0	4	0	0	0	1	1	0	2	1	0	0	0	0	0	180	84	25.9	2	99
2	60	8	0	7.5	7.5	7.5	10	0	2.42	1	0	0	8	1	1	0	1	0	1	3	2	0	0	0	0	0	160	65	25.4	1	1
1	55	8	1	7	7	7	5	0	1.58	1	0	1	5	2	2	1	1	1	2	3	0	0	0	0	0	0	173	75	25.1	1	1
1	69	8	1	7	7	7	20	0	3.83	0	0	0	5	3	0	1	1	0	1	3	0	0	0	0	0	0	175	80	26.1	1	1
2	57	8	0	7	8	7.3	20	1	4.48	1	0	0	7	4	2	2	2	0	0	3	2	0	0	0	0	0	155	65	27.1	1	0
1	38	8	2	7	10	7.9	20	3	4.26	0	0	0	2	4	0	1	1	0	1	2	2	0	0	0	0	0	175	70	22.9	2	1
2	20	8	0	5	9	6.1	10	4	6.24	1	0	0	4	3	5	2	2	0	1	1	1	0	0	0	0	0	163	52	19.6	2	1
1	20	8	2	8	8	8	5	0	8.08	1	0	0	5	2	0	2	2	0	2	1	2	0	0	0	0	0	170	72	24.9	1	1
1	33	8	2	8	8	8	30	0	4	0	0	0	3	1	0	1	1	0	2	1	1	0	0	0	0	0	180	78	24.1	1	1
2	48	8	0	8.5	8.5	8.5	5	0	3.83	0	0	0	6	1	0	1	1	0	1	3	0	0	0	0	0	0	154	46	19.4	1	1
2	56	8	0	4	4	4	20	0	3.33	1	0	0	7	7	3	1	4	0	0	3	2	0	0	0	0	0	157	55	22.3	1	1
2	67	8	0	8.5	8.5	8.5	10	0	3.42	1	0	0	11	3	1	0	1	0	0	3	2	0	0	0	0	0	155	55	22.9	0	1
1	57	8	1	6	6	6	5	0	5.08	0	0	0	7	2	1	1	0	0	0	1	2	0	0	0	0	0	175	76	24.8	2	2
1	49	8	4	4.5	4.5	4.5	10	0	3.42	0	0	0	3	4	0	1	0	0	1	2	1	0	0	0	1	0	172	68	23	2	2
2	38	8	0	8.5	8.5	8.5	10	0	2.92	0	0	0	9	2	4	7	5	0	1	1	0	0	0	0	0	0	165	65	23.9	2	1
2	54	8	0	6	7	6.3	35	1	3.73	0	0	0	8	7	2	5	5	0	0	3	0	0	1	0	0	0	157	61	24.7	0	1
1	70	8	3	8	8	8	20	0	1.33	0	1	0	7	4	1	0	5	0	0	2	1	0	0	0	0	0	165	62	22.8	0	0
1	45	8	1	8	9	8.3	30	1	12.64	0	1	0	0	2	0	0	0	0	2	1	0	0	0	0	0	0	176	72	23.2	1	2
1	23	8	4	5	7	5.6	30	2	4.29	1	0	1	16	7	2	0	5	0	0	3	2	0	0	0	0	0	175	69	22.5	1	1
2	34	8	4	7	8	7.3	10	1	3.81	0	0	0	4	0	0	1	0	0	0	3	1	0	0	0	0	0	164	57	21.2	2	2
2	74	8	0	7	7	7	35	0	2.08	0	0	0	11	6	5	3	6	0	0	3	0	0	0	0	0	0	155	65	27.1	0	1
1	51	8	2	7	10	7.9	20	3	3.26	0	0	0	3	4	1	2	2	0	2	1	0	0	0	0	0	0	177	70	22.3	1	1
1	30	8	1	7	8	7.3	20	1	5.98	0	0	0	13	3	1	2	5	0	1	1	1	0	0	0	0	0	171	62	21.2	2	2
2	29	8	4	7	9	7.6	30	2	4.29	0	0	0	8	3	3	4	5	0	0	3	0	0	0	0	0	0	161	52	20.1	2	2
1	28	8	4	7	9	7.6	10	2	3.95	0	0	0	0	0	0	1	2	0	2	1	1	0	0	0	0	0	171	65	22.2	2	2
2	29	8	4	6	9	6.9	20	3	4.76	1	0	0	0	2	0	0	2	0	1	3	0	0	0	0	0	0	170	55	19	2	2
2	55	8	0	7	7	7	20	0	1.83	0	0	0	6	4	1	1	3	0	0	3	0	0	1	0	0	0	164	64	23.8	0	1
1	46	8	1	6	7	6.3	10	1	2.31	1	0	0	1	4	1	0	1	0	1	3	2	0	0	0	0	0	170	70	24.2	1	2
2	64	8	0	9	9	9	35	0	1.08	0	0	0	9	3	0	2	2	0	1	1	1	0	0	0	0	0	160	55	21.5	0	1
2	36	8	0	7	7	7	25	0	3.92	0	0	0	3	4	1	3	1	0	1	3	0	0	0	0	0	0	157	53	21.5	1	1
1	60	8	1	7	7	7	60	0	8.5	1	0	0	10	6	1	1	7	1	0	2	2	0	1	1	0	0	165	65	23.9	0	2
1	56	8	1	8	8	8	60	0	4	1	0	0	1	6	2	1	8	0	0	1	0	0	0	1	0	0	170	64	22.1	1	1
2	47	8	1	8	10	8.6	30	2	3.79	0	0	0	3	2	1	2	3	0	0	3	1	0	0	0	0	0	160	55	21.5	1	2
2	31	8	1	8	10	8.6	60	2	8.29	1	0	0	5	2	0	0	2	0	2	1	0	0	0	0	0	0	171	60	20.5	1	2
2	27	1	2	7	10	7.9	30	3	6.43	0	0	0	10	8	11	4	7	0	1	3	1	0	0	0	0	0	158	55	22	2	2
1	54	1	4	7.5	8	7.6	30	0.5	4.32	0	0	0	7	5	6	4	7	0	1	2	2	0	0	0	0	0	168	64	22.7	1	1
2	69	1	0	7	7	7	20	0	2.83	0	0	0	16	4	1	5	0	0	1	3	2	0	1	0	0	1	163	73	27.5	0	1
2	59	1	1	6	7	6.3	10	1	3.31	0	0	0	9	5	1	0	2	0	0	3	0	0	0	0	0	0	153	55	23.5	1	1
1	33	1	2	7	10	7.9	1	3	4.95	1	0	0	9	2	1	0	0	0	2	2	1	0	0	0	0	0	174	72	23.8	2	2
1	72	1	3	5.5	5.5	5.5	10	0	0.92	0	1	0	17	6	4	1	2	1	0	2	1	0	1	0	0	0	157	52	21.1	1	0
1	43	1	4	5	7	5.6	10	2	3.95	1	0	0	6	4	8	5	12	0	2	1	1	0	0	0	0	0	178	74	23.4	2	2
2	41	1	0	5	8	5.9	120	3	6.93	1	0	0	10	10	15	6	14	0	1	2	2	0	0	0	0	0	158	57	22.8	2	1
1	23	1	2	8	8	8	30	0	5.5	0	0	0	5	5	9	4	5	1	2	1	2	0	0	0	0	0	175	65	21.2	1	2
2	39	1	4	8	10	8.6	30	2	4.79	0	0	0	6	1	0	0	0	0	1	1	2	0	0	0	0	0	160	53	20.7	2	2
1	19	1	0	7	9	7.6	30	2	5.29	0	0	0	8	5	5	4	2	0	1	1	2	0	0	0	0	0	178	70	22.1	1	1
2	50	1	0	6.5	7.5	6.8	60	1	4.39	1	0	0	11	9	6	4	16	1	2	3	1	0	0	0	0	0	153	56	23.9	2	0
2	34	1	0	5	5	5	30	0	6	1	0	0	6	9	2	2	6	0	0	3	0	0	0	0	0	0	165	56	20.6	2	1
1	32	1	4	6	7.5	6.4	10	1.5	5.38	1	0	0	16	8	7	5	8	1	2	1	0	0	0	0	0	0	181	77	23.5	2	1
1	40	1	4	8.5	9	8.6	10	0.5	3.49	0	0	0	3	4	4	1	4	0	2	1	1	0	0	0	0	0	169	63	22.1	2	1
1	50	1	4	6	6	6	10	0	3.17	0	0	0	11	5	4	1	4	0	1	2	2	0	0	0	0	0	165	63	23.1	2	1
2	60	1	1	6	4.5	5.6	5	0	4.33	1	0	0	7	7	5	2	5	0	0	3	1	0	1	0	0	0	161	60	23.1	1	1
2	19	1	0	8	8	8	90	0	5.5	0	0	0	2	6	4	0	4	0	2	3	2	0	0	0	0	0	160	50	19.5	2	2
2	60	8	0	5	5	5	60	0	2.5	0	0	0	7	6	0	0	0	0	0	3	2	0	0	0	0	0	155	58	24.1	1	2
1	38	8	4	7	8	7.3	30	1	5.14	0	0	0	6	1	0	0	1	0	2	1	1	0	0	0	0	0	168	70	24.8	1	1
1	28	8	4	7	8	7.3	30	1	5.14	0	0	0	3	1	0	0	1	0	2	1	0	0	0	0	0	0	178	74	23.4	2	2
2	50	8	2	6	7	6.3	30	1	3.64	0	0	0	8	3	0	1	0	0	0	3	2	0	0	0	0	0	156	62	25.5	1	1
2	29	8	0	7	8	7.3	30	1	3.14	0	0	0	2	1	0	0	0	0	1	1	0	0	0	0	0	0	158	52	20.8	2	99
1	63	8	1	7	8	7.3	30	1	2.14	0	0	0	6	3	0	4	2	0	0	3	0	0	0	0	0	0	170	73	25.3	0	1
1	57	8	2	8	9	8.3	20	1	5.48	1	1	0	4	4	4	0	2	0	1	2	0	0	0	0	0	0	161	62	23.9	2	0
2	39	8	1	5	7	5.6	90	2	5.29	1	0	1	18	12	17	6	27	1	2	1	0	0	0	0	0	0	163	67	25.2	1	1
1	40	8	2	7	11	8.1	120	4	6.07	1	1	0	6	9	14	7	18	0	1	1	0	0	0	0	0	0	177	64	20.4	2	0
1	68	1	0	5	6	5.3	10	1	0.81	0	0	0	6	3	2	5	0	0	0	3	0	0	0	0	0	0	169	58	20.3	0	0
1	47	1	4	8	8	8	30	0	3.5	0	0	0	8	4	5	2	2	0	1	3	0	0	0	0	0	0	173	80	26.7	2	1
2	43	1	0	7	7	7	60	0	5.5	0	0	0	10	5	1	5	7	0	0	3	0	0	0	0	0	0	149	43	19.4	2	1
2	34	1	4	7	9	7.6	10	2	2.95	0	0	0	8	2	2	3	3	0	1	3	0	0	0	0	0	0	168	51	18.1	2	1
2	58	1	1	5.5	6.5	5.8	30	1	3.39	1	0	0	10	4	1	0	1	0	0	3	2	0	0	0	0	0	155	50	20.8	1	1
2	44	1	0	3.5	6.5	4.4	30	3	2.18	0	0	0	3	8	0	1	1	0	0	3	0	0	0	0	1	0	157	70	28.4	1	2
2	26	1	4	6	7	6.3	10	1	6.31	0	0	0	13	3	5	3	9	0	0	3	0	0	0	0	0	0	150	41	18.2	2	0
1	32	1	2	8	9	8.3	5	1	4.23	0	0	0	5	2	0	0	1	0	2	1	1	0	0	0	0	0	171	70	23.9	2	0
1	56	1	2	6.5	6.5	6.5	5	0	2.33	0	0	0	14	7	2	3	2	1	1	3	1	0	1	1	0	0	160	65	25.4	1	2
1	46	1	2	8	9	8.3	30	1	4.64	1	0	0	10	5	0	0	7	0	1	1	1	0	0	0	0	0	176	92	29.7	2	1
1	72	1	0	6	6	6	15	0	1.25	0	0	0	2	3	0	0	0	0	0	3	0	0	1	0	0	1	170	74	25.6	0	1
2	34	1	2	9	9	9	30	0	0	0	0	0	4	2	0	1	0	0	1	3	0	0	0	0	0	0	160	53	20.7	2	2
1	53	1	1	7.5	7.5	7.5	10	0	2.42	0	0	0	8	4	3	3	5	1	2	3	1	0	1	0	0	0	170	91	31.5	2	2
1	34	1	4	6.7	8	7	45	1.3	2.77	1	0	1	13	6	8	3	13	1	1	3	1	0	0	0	0	0	168	78	27.6	2	1
1	27	1	2	7	9	7.6	30	2	6.29	0	0	0	1	4	1	0	0	0	1	1	0	0	0	0	0	0	172	73	24.7	1	0
2	47	1	0	7	8	7.3	30	1	4.14	1	0	0	13	5	4	3	2	0	0	3	2	0	0	0	0	0	158	55	22	2	1
2	79	1	0	7.5	7.5	7.5	30	0	2.25	0	0	0	11	3	9	1	5	0	0	3	2	0	0	1	0	0	158	55	22	0	0
2	25	1	0	6	7	6.3	60	1	7.14	1	0	0	7	7	5	3	11	0	1	3	2	0	0	0	0	0	171	65	22.2	2	1
1	40	1	4	6.7	8.5	7.2	30	1.8	5.1	0	0	0	6	4	4	2	3	0	1	1	1	0	0	0	0	0	172	68	23	2	2
1	20	1	0	8	7	7.7	20	0	6.83	1	1	0	4	4	5	2	10	0	1	3	0	0	0	0	0	0	181	70	21.4	2	0
2	36	1	0	7	7.5	7.1	1	0.5	4.09	0	0	0	0	1	0	2	0	0	0	3	2	0	0	0	0	0	167	70	25.1	2	1
1	45	1	1	9	8.5	8.9	10	0	3.42	0	0	0	3	1	0	3	0	1	0	1	1	0	0	0	0	0	170	75	26	1	1
1	63	1	0	7.5	7.5	7.5	10	0	1.92	0	0	0	6	1	0	1	0	0	0	3	2	0	0	0	1	0	152	62	26.8	1	1
2	48	1	4	8	8	8	30	0	4.5	0	0	0	11	4	4	2	5	0	1	3	0	0	0	0	0	0	159	50	19.8	2	1
2	40	1	0	4	6	4.6	7	2	4.4	1	0	0	1	6	1	0	4	0	2	3	0	0	0	0	0	0	163	53	19.9	1	2
2	21	1	0	9.5	8	9.1	20	0	4.33	0	0	0	3	5	3	2	7	0	0	3	2	0	0	0	0	0	160	65	25.4	2	1
1	53	1	1	6	6	6	60	0	6	0	0	0	4	7	5	5	2	0	2	3	2	0	0	0	0	1	169	69	24.2	1	1
1	32	1	1	10	12	10.6	60	2	8.29	0	0	0	8	7	3	5	9	0	1	2	2	0	0	0	0	0	170	54	18.7	2	1
2	51	1	0	9	8	8.7	15	0	3.25	0	0	0	5	1	3	4	0	0	0	3	1	0	0	0	0	0	165	64	23.5	1	0
1	19	1	0	8	10	8.6	15	2	4.54	0	0	1	4	3	4	2	4	0	1	3	0	0	0	0	0	0	175	57	18.6	2	1
1	57	1	1	5	5	5	120	0	4.5	1	0	0	4	8	9	7	11	1	2	1	2	0	1	1	0	0	168	65	23	1	0
2	20	1	0	5	6	5.3	60	1	5.64	0	0	0	9	5	6	4	9	0	1	3	0	0	0	0	0	0	161	52	20.1	2	1
1	32	1	4	7.5	8.5	7.8	10	1	4.06	0	0	0	8	3	2	1	1	1	2	1	1	0	0	0	0	0	175	78	25.5	2	1
2	62	1	3	9	9	9	180	0	5.5	0	0	1	0	6	2	3	9	1	0	3	2	0	1	0	1	0	156	56	23	0	0
2	40	1	0	7.5	7.5	7.5	30	0	5.25	0	0	0	8	3	5	5	5	0	0	3	2	0	0	0	0	0	170	70	24.2	2	1
2	25	1	0	10	10	10	60	0	6	0	0	1	6	8	5	5	16	0	1	3	0	0	0	0	0	0	154	56	23.6	2	0
1	71	1	0	9.5	9.5	9.5	10	0	2.92	0	0	0	4	3	1	2	1	1	0	2	1	1	1	0	0	1	165	53	19.5	0	0
1	33	1	3	7	8	7.3	10	1	3.81	0	0	0	3	2	2	0	1	0	2	1	1	0	0	0	0	0	184	90	26.6	2	0
1	26	1	3	7	9	7.6	120	2	3.79	1	0	0	11	6	2	3	6	0	1	1	1	0	0	0	0	0	170	64	22.1	1	2
1	49	1	3	6	10.5	7.3	3	4.5	4.69	1	0	0	16	1	2	2	5	0	2	1	2	0	0	0	0	0	165	72	26.4	1	1
2	39	1	0	6	7	6.3	70	1	5.31	1	0	1	10	8	5	4	5	0	0	3	0	0	0	0	0	0	163	57	21.5	2	1
1	52	1	0	9	9	9	120	0	5.5	0	0	1	17	12	26	9	26	0	0	2	0	0	0	0	0	0	165	65	23.9	2	0
1	77	1	0	8.5	8.5	8.5	20	0	1.58	0	0	0	2	1	0	1	0	1	1	2	1	1	1	0	0	1	165	66	24.2	0	0
2	76	1	3	9	9	9	40	0	1.17	0	1	0	5	4	4	7	2	0	0	3	0	0	1	0	0	0	156	53	21.8	0	0
1	31	1	2	7	7	7	10	0	3.67	0	0	0	1	1	0	0	0	0	1	1	2	0	0	0	0	0	172	60	20.3	2	1
1	28	1	1	7	7	7	10	0	3.67	0	0	0	0	2	0	0	0	0	1	2	1	0	0	0	0	0	170	60	20.8	1	0
2	32	1	0	7.5	7.5	7.5	10	0	4.92	0	0	0	0	0	0	0	0	0	0	3	0	0	0	0	0	0	165	90	33.1	2	1
2	48	1	4	7.5	8	7.6	30	0.5	6.32	0	0	0	8	2	0	2	0	0	1	3	2	0	0	0	0	0	158	60	24	1	1
1	47	1	4	8	11	8.9	10	3	3.6	0	0	0	6	1	0	2	0	0	2	2	1	0	0	0	0	0	165	59	21.7	2	1
2	20	1	0	6	9	6.9	3	3	4.48	1	0	0	9	1	0	0	0	0	1	3	2	0	0	0	0	0	156	54	22.2	2	1
1	51	8	3	5	5	5	30	0	4	1	0	0	4	5	4	3	1	1	1	3	0	0	1	0	0	0	168	70	24.8	1	0
2	48	8	2	5.5	5.5	5.5	15	0	3.5	0	0	0	4	4	0	0	0	0	0	3	2	0	0	0	0	0	166	53	19.2	1	1
2	67	8	0	4.5	4.5	4.5	120	0	4.25	1	0	0	10	10	5	4	13	1	1	3	0	0	1	0	0	0	163	54	20.3	0	0
1	64	8	3	6	9	6.9	30	3	2.93	1	0	0	0	3	1	2	1	0	0	3	2	0	0	0	0	0	170	72	24.9	1	0
1	24	8	2	6	10	7.1	30	4	5.07	1	0	0	13	7	4	2	3	1	1	1	2	0	0	0	0	0	160	60	23.4	2	2
2	31	8	0	8	9	8.3	30	1	3.64	1	0	0	1	2	0	4	2	0	2	3	1	0	0	0	0	0	160	52	20.3	1	1
1	31	8	2	9	10	9.3	20	1	4.98	0	0	0	5	4	1	0	2	0	1	1	0	0	0	0	0	0	165	71	26.1	1	0
1	30	8	2	6	6	6	20	0	5.33	1	0	0	3	8	1	2	2	1	2	1	0	0	0	0	0	0	166	86	31.2	1	1
1	42	8	4	7	8	7.3	10	1	4.81	1	0	0	1	2	0	2	1	0	1	3	1	0	0	0	0	1	173	67	22.4	1	0
2	54	8	1	5	5	5	30	0	3	1	0	0	8	6	1	4	2	0	0	3	0	0	0	0	0	0	152	53	22.9	0	0
1	52	8	1	7	7	7	5	0	3.58	0	0	0	0	1	0	0	0	1	1	2	2	0	0	0	0	0	177	79	25.2	2	2
2	62	8	0	5.5	5.5	5.5	120	0	4.75	1	0	0	6	11	5	8	7	1	0	3	0	0	1	0	1	1	158	64	25.6	0	0
2	40	8	4	5	8	5.9	60	3	5.43	1	0	0	2	6	0	3	5	0	1	3	1	0	0	0	0	0	165	55	20.2	2	0
1	21	8	4	4.7	6	5	20	1.3	5.86	0	0	0	6	4	6	0	4	1	2	1	2	0	0	0	0	0	177	92	29.4	2	1
1	26	1	2	7	5	6.4	10	0	6.67	0	0	0	2	3	1	0	1	1	1	1	1	0	0	0	0	0	171	80	27.4	2	2
1	56	1	1	3.3	4.8	3.8	10	1.5	2.05	0	0	0	7	5	1	1	1	0	1	2	2	0	0	0	0	0	177	77	24.6	1	1
2	41	1	0	7	7	7	30	0	4	0	0	0	4	3	0	0	0	0	0	3	0	0	0	0	0	0	157	59	23.9	2	2
2	28	1	2	8	8	8	20	0	5.33	0	0	0	9	4	2	0	5	0	1	3	0	0	0	0	0	0	166	48	17.4	1	2
2	54	1	1	7	7	7	15	0	4.75	0	0	0	5	3	4	2	1	0	1	3	0	0	0	0	0	0	160	61	23.8	1	0
1	64	1	0	6	6	6	30	0	1.5	0	0	0	4	5	1	4	1	0	0	1	2	0	0	0	0	0	166	58	21	0	99
2	36	1	4	8	9.5	8.4	15	1.5	3.46	0	0	0	14	3	1	0	7	0	0	3	0	0	0	0	0	0	160	60	23.4	2	1
1	33	1	4	4	6	4.6	60	2	6.29	1	1	0	13	12	9	3	16	0	1	1	1	0	0	0	0	0	188	80	22.6	2	2
2	31	1	2	7	10	7.9	30	3	5.43	1	1	0	16	6	4	3	4	0	2	3	1	0	0	0	0	0	166	56	20.3	2	0
1	24	1	0	9	9	9	10	0	4.67	0	0	0	3	2	0	1	3	0	1	3	0	0	0	0	0	0	165	52	19.1	2	0
1	61	1	1	7	7	7	15	0	2.75	1	0	0	10	3	3	3	5	1	0	2	2	0	1	1	0	0	168	85	30.1	1	99
1	54	1	3	7	7	7	15	0	2.75	0	0	0	16	3	2	4	2	0	2	1	0	0	1	0	0	0	167	56	20.1	0	0
2	52	1	2	14	14	14	2	0	7.03	0	1	0	24	8	17	8	21	1	0	3	0	0	0	0	0	0	147	59	27.3	0	1
2	19	1	0	10	12	10.6	20	2	5.62	0	0	0	7	2	3	3	1	0	1	3	0	0	0	0	0	0	163	52	19.6	2	99
1	46	8	4	5	6	5.3	40	1	3.31	1	0	0	14	9	3	2	11	0	1	2	0	0	0	0	1	0	183	89	26.6	2	0
1	22	8	0	7	6	6.7	60	0	7	0	0	0	2	6	0	0	1	0	2	1	0	0	0	0	0	0	177	68	21.7	1	2
2	29	8	4	7	8	7.3	30	1	5.14	1	0	0	5	3	6	3	3	0	0	3	0	0	0	0	0	0	165	55	20.2	2	0
2	34	8	0	5	4	4.7	60	0	7	1	0	0	7	10	5	3	11	0	0	3	0	0	0	0	0	0	163	54	20.3	2	2
2	47	8	0	9	7	8.4	30	0	5	0	0	0	6	3	0	0	1	0	0	3	2	0	0	0	0	0	158	45	18	2	1
2	64	8	0	7	7	7	30	0	2	0	0	0	7	4	0	0	2	0	0	3	2	0	0	0	0	0	160	55	21.5	2	1
1	40	8	1	6	5	5.7	10	0	5.67	0	0	0	0	2	0	9	1	1	2	1	2	0	1	0	0	0	173	78	26.1	2	0
2	58	8	0	8	8	8	30	0	4.5	0	0	0	1	3	4	0	4	1	0	3	2	0	0	0	0	0	157	53	21.5	2	1
2	44	8	0	6	7	6.3	20	1	3.48	0	0	1	4	2	6	6	2	0	0	3	2	0	0	0	0	0	164	57	21.2	2	2
1	59	8	0	8	8	8	60	0	5	0	0	0	2	3	1	0	3	0	1	2	1	0	0	0	0	0	168	72	25.5	2	0
1	61	8	1	4	4	4	30	0	3.5	0	0	0	3	7	0	0	4	0	0	2	0	0	1	0	0	0	170	80	27.7	2	0
1	54	8	2	5	7	5.6	30	2	3.79	1	0	0	11	5	3	0	6	0	1	1	2	0	0	0	0	0	165	56	20.6	2	1
2	65	8	0	10	7	9.1	10	0	2.67	0	0	0	4	0	0	1	4	0	0	3	0	0	0	0	0	0	162	50	19.1	0	0
1	40	8	4	7	7.5	7.1	20	0.5	3.4	1	0	0	7	3	2	2	4	1	1	1	1	0	0	0	0	0	180	75	23.1	2	2
1	49	8	3	7.5	7	7.4	15	0	2.75	0	0	0	5	2	1	1	2	1	1	1	1	1	1	0	1	1	176	71	22.9	1	2
1	39	8	0	7	7	7	5	0	0.58	0	0	0	12	6	2	2	10	1	2	1	2	0	0	0	0	0	178	91	28.7	2	0
1	68	8	0	6	7	6.3	10	1	2.31	0	0	0	12	3	0	1	1	0	0	2	0	0	0	0	0	0	165	59	21.7	2	0
2	53	8	1	7	8	7.3	5	1	4.23	0	0	0	4	1	2	2	0	0	0	3	1	0	0	0	0	0	155	57	23.7	2	1
2	43	8	0	8.5	9	8.6	90	0.5	5.82	0	0	0	11	12	11	5	17	0	0	3	0	0	0	0	0	0	160	52	20.3	2	2
1	39	8	2	6.5	6.5	6.5	20	0	2.58	1	0	0	4	3	0	4	1	1	1	1	0	0	0	0	0	0	177	60	19.2	2	1
2	40	8	4	5.5	5.5	5.5	60	0	5.75	1	0	0	3	4	6	6	6	1	2	3	0	0	0	0	0	0	159	65	25.7	1	1
2	39	8	0	7	10	7.9	30	3	4.43	0	0	0	0	1	0	0	0	0	1	3	1	0	0	0	0	0	154	58	24.5	1	0
1	73	8	0	7	7	7	60	0	3.5	1	0	0	2	6	5	3	4	1	0	2	1	0	0	1	0	0	165	83	30.5	1	0
2	54	8	0	10	10	10	30	0	5.5	0	0	0	3	1	0	0	0	0	2	1	0	0	0	0	0	0	164	54	20.1	0	1
2	81	8	0	4	4	4	60	0	1	1	0	0	7	8	4	1	11	1	0	3	1	0	1	1	0	0	150	60	26.7	0	0
1	44	8	1	5.5	5.5	5.5	5	0	3.83	1	0	0	12	3	0	2	0	0	1	2	2	0	0	0	0	0	170	65	22.5	1	1
1	59	8	2	9	9	9	30	0	3	0	0	0	0	2	0	0	0	0	0	2	1	0	0	0	0	0	170	62	21.5	1	1
2	28	8	2	8	8	8	20	0	5.33	0	0	0	2	2	0	1	1	0	2	3	0	0	0	0	0	0	155	42	17.5	2	0
1	66	8	4	8.5	8.5	8.5	1	0	1.27	0	0	0	4	1	0	0	0	0	0	3	2	0	0	0	0	0	165	64	23.5	1	1
1	47	8	2	7	7	7	5	0	3.58	0	0	0	3	2	1	2	0	0	0	3	0	0	0	0	0	0	183	72	21.5	2	1
1	72	1	0	2.5	2.5	2.5	180	0	5.75	1	0	0	18	14	20	8	28	0	2	2	2	1	0	0	0	1	171	59	20.2	0	0
1	56	1	1	6.5	6.5	6.5	5	0	5.33	0	0	0	4	3	1	0	0	0	1	1	0	0	0	0	0	0	174	70	23.1	1	0
2	20	1	0	6.5	6.5	6.5	20	0	4.08	0	0	0	0	2	0	0	0	0	1	3	0	0	0	0	0	0	171	53	18.1	2	1
2	38	1	2	8.5	8.5	8.5	5	0	3.83	0	0	0	7	1	0	1	0	0	1	3	0	0	0	0	0	0	160	52	20.3	1	0
2	48	1	1	6	6	6	30	0	3.5	1	0	0	3	4	12	7	6	0	1	3	0	0	0	0	0	0	159	50	19.8	2	1
2	19	1	0	6.5	9	7.2	10	2.5	3.77	0	0	0	3	2	0	0	1	0	1	3	0	0	0	0	0	0	152	40	17.3	2	1
1	38	1	4	5.8	8.5	6.6	10	2.7	4.46	1	0	0	7	5	5	2	6	0	2	1	1	0	0	0	0	0	184	84	24.8	2	2
1	47	1	1	4.5	4.5	4.5	5	0	3.33	0	0	0	2	5	0	0	1	0	1	1	2	0	0	0	0	0	171	66	22.6	2	2
2	40	1	0	6.5	7	6.6	5	0.5	4.4	0	0	0	0	3	1	0	0	0	0	3	2	0	0	0	0	0	158	59	23.6	1	1
2	59	1	3	6	6	6	10	0	1.67	0	1	0	10	5	2	2	1	1	0	3	1	0	0	0	1	0	151	60	26.3	0	0
2	35	1	0	6.5	6.5	6.5	40	0	5.42	0	0	0	6	9	7	3	7	0	2	3	1	0	0	0	0	0	167	66	23.7	1	0
2	60	1	3	7	7	7	30	0	2.5	0	0	0	8	8	4	4	12	1	0	3	2	0	0	0	1	0	148	56	25.6	0	1
1	20	1	0	8	10	8.6	10	2	6.45	0	0	0	6	3	1	0	2	0	2	3	0	0	0	0	0	0	170	75	26	2	0
1	39	8	2	7.5	7.5	7.5	10	0	2.92	0	0	0	3	0	0	0	0	0	1	3	0	0	0	0	0	0	172	65	22	2	1
2	42	8	1	7	7	7	40	0	4.67	1	0	0	6	4	0	0	1	0	0	3	0	0	0	0	0	0	157	55	22.3	2	99
2	76	8	0	6	6	6	20	0	1.33	1	0	0	9	5	5	7	2	1	0	3	0	0	1	1	1	0	150	50	22.2	0	0
1	54	8	3	8	8	8	30	0	2.5	0	0	0	8	2	2	2	1	0	2	2	0	0	0	1	1	0	178	80	25.2	1	0
2	56	8	0	7	7	7	15	0	2.75	0	0	0	5	2	0	2	0	0	0	3	0	0	0	0	0	0	150	56	24.9	1	2
2	32	8	0	8.3	8.3	8.3	30	0	3.67	1	0	0	5	3	0	0	1	0	0	3	0	0	0	0	0	0	155	56	23.3	1	1
2	57	1	0	7	7	7	20	0	2.83	0	0	0	2	2	0	2	0	1	0	3	0	0	1	0	0	0	155	60	25	1	2
2	71	1	0	6	6	6	30	0	2.5	1	0	0	5	5	5	3	1	0	0	3	0	0	1	0	0	0	158	76	30.4	0	0
1	58	1	0	7	7	7	20	0	3.83	0	0	0	0	2	2	3	0	1	0	1	2	0	1	1	0	0	170	66	22.8	2	1
1	69	1	1	7	7	7	40	0	3.17	1	0	0	7	6	2	1	4	1	1	2	0	0	0	0	0	0	165	70	25.7	2	99
1	34	1	4	6.5	7	6.6	20	0.5	3.65	0	0	0	0	2	0	0	0	0	1	2	0	0	0	0	0	0	177	72	23	2	99
1	24	1	0	8	8	8	30	0	4.5	0	0	0	0	1	0	0	0	0	1	1	2	0	0	0	0	0	185	80	23.4	2	1
1	41	1	4	7	7	7	10	0	3.67	0	0	0	8	1	0	0	0	0	1	3	1	0	0	0	0	0	186	85	24.6	2	1
1	76	8	0	8	8	8	20	0	2.33	0	0	0	1	3	3	3	9	0	0	2	1	0	1	1	0	0	164	76	28.3	0	0
1	49	8	4	7	8	7.3	30	1	3.14	0	0	0	2	3	0	1	6	0	1	3	1	0	0	0	0	0	176	60	19.4	2	1
1	30	8	3	6	7	6.3	30	1	3.64	0	1	0	2	4	2	2	5	0	2	1	1	0	0	0	0	0	168	64	22.7	1	1
2	72	8	3	8.5	8.5	8.5	40	0	2.42	1	0	0	3	5	6	7	14	0	1	3	0	0	0	1	0	0	153	53	22.6	0	0
1	50	8	1	6	6	6	20	0	3.33	0	0	0	1	4	1	1	8	0	2	2	2	0	0	0	0	0	168	64	22.7	0	1
2	20	8	0	6	8	6.6	20	2	3.62	0	0	0	2	3	2	0	7	0	0	3	0	0	0	0	0	0	168	49	17.4	2	1
2	33	8	0	7	8	7.3	30	1	3.14	1	0	0	2	4	2	1	8	0	1	3	0	0	0	0	0	0	163	51	19.2	2	1
2	45	8	0	6	7	6.3	20	1	3.98	0	0	0	1	4	2	1	10	0	1	3	2	0	0	0	0	0	157	63	25.6	1	0
2	53	8	0	7	7	7	20	0	2.83	0	0	0	0	3	1	0	7	0	0	3	0	0	1	0	0	0	167	58	20.8	1	1
1	19	8	0	7	7	7	20	0	2.83	1	0	0	1	5	2	1	8	0	1	3	1	0	0	0	0	0	183	58	17.3	2	1
2	53	8	0	7	7	7	20	0	3.83	0	0	0	2	3	2	1	8	0	0	3	2	0	0	0	0	0	155	60	25	1	1
1	21	8	0	8	8	8	20	0	4.33	0	0	0	1	2	2	2	9	0	1	3	2	0	0	0	0	0	188	78	22.1	2	1
2	78	8	0	8	8	8	30	0	2	0	0	0	3	4	2	2	5	0	0	3	1	0	1	0	0	0	150	58	25.8	0	0
1	47	8	4	8	8	8	20	0	2.33	0	0	0	7	4	5	3	11	0	2	3	2	0	1	1	0	0	169	81	28.4	1	1
1	65	8	3	8	8.5	8.1	20	0.5	1.9	0	1	0	8	4	4	0	14	0	2	2	1	0	1	0	0	0	156	58	23.8	0	0
2	33	8	0	8	8	8	20	0	3.33	1	0	0	2	3	8	5	10	0	1	3	0	0	0	0	0	0	172	60	20.3	2	0
1	33	8	3	6	6	6	20	0	5.33	0	1	0	0	3	1	0	7	0	1	3	1	0	0	0	0	0	172	69	23.3	1	1
2	48	8	0	6.5	7	6.6	30	0.5	3.82	0	0	0	3	6	2	4	10	0	0	3	2	0	0	1	0	0	154	45	19	1	0
2	28	8	0	8.5	10	8.9	30	1.5	4.96	1	0	0	4	3	3	3	8	0	0	3	2	0	0	0	0	0	160	60	23.4	1	2
1	59	8	1	8	9	8.3	40	1	3.31	0	0	0	9	5	4	2	12	1	0	1	0	0	0	0	0	0	169	75	26.3	0	0
2	39	1	0	6	6	6	10	0	4.17	1	0	0	5	5	1	2	2	0	1	3	0	0	0	0	0	0	168	58	20.5	1	1
2	49	1	1	6	6	6	60	0	3	1	0	1	4	8	8	2	10	0	1	3	1	0	0	0	0	0	158	70	28	0	1
1	30	1	2	6.5	7.5	6.8	10	1	5.56	1	0	0	6	2	6	2	3	0	1	3	0	0	0	0	0	0	175	70	22.9	2	1
2	50	1	0	6	7	6.3	30	1	4.64	1	0	0	7	4	0	0	1	0	0	3	2	0	0	0	1	0	165	72	26.4	0	1
1	51	1	2	6	6	6	10	0	4.17	0	0	0	6	3	2	3	2	0	2	1	0	0	0	0	0	0	170	70	24.2	1	1
1	61	1	0	6	6	6	10	0	3.17	0	0	0	2	2	2	1	2	0	0	1	2	0	0	0	0	0	167	66	23.7	1	1
2	69	1	0	6	6	6	10	0	4.17	1	0	0	8	6	2	4	5	0	0	3	0	0	1	0	0	0	162	50	19.1	0	0
1	22	1	0	6	8	6.6	5	2	4.37	1	0	0	7	2	1	1	2	1	1	1	1	0	0	0	0	0	182	95	28.7	2	2
1	42	1	4	6.5	6.5	6.5	10	0	3.42	1	0	0	4	2	0	2	1	0	1	1	0	0	0	0	0	0	175	89	29.1	2	1
2	20	1	0	6	8	6.6	20	2	5.62	1	0	1	10	8	4	5	12	1	1	3	0	0	0	0	0	0	163	55	20.7	2	2
1	54	8	1	7	7	7	60	0	10.5	1	0	0	9	5	1	2	8	1	0	1	0	0	0	0	0	0	172	76	25.7	1	2
2	53	8	2	7	7	7	60	0	4.5	1	1	0	14	6	2	0	14	0	1	3	0	0	0	0	0	0	145	45	21.4	1	1
1	48	8	2	6	6	6	60	0	4	0	0	0	8	7	0	0	22	0	2	1	0	0	0	0	0	0	174	67	22.1	1	2
2	49	8	0	7	7	7	30	0	4	1	0	0	10	5	0	1	13	0	1	3	0	0	0	0	0	0	160	50	19.5	1	1
1	32	8	1	6	6	6	10	0	3.17	1	0	0	11	6	4	0	0	0	1	1	1	0	0	0	0	0	182	70	21.1	2	2
1	28	8	2	5	5	5	30	0	13	1	0	1	8	9	7	6	8	1	2	1	2	0	0	0	0	0	175	86	28.1	2	2
1	70	8	0	5	5	5	120	0	3.5	1	0	0	11	10	13	1	20	1	1	3	0	1	1	0	0	1	170	75	26	1	0
2	63	8	1	8	8	8	60	0	5	1	0	0	16	6	2	0	13	1	1	3	0	0	1	0	0	0	159	63	24.9	1	1
2	19	8	0	7	8	7.3	30	1	6.14	0	0	0	2	2	3	2	10	0	0	3	1	0	0	0	0	0	167	60	21.5	1	2
2	35	8	4	8	8	8	30	0	4.5	0	0	0	0	3	3	1	6	0	0	3	0	0	0	0	0	0	160	48	18.8	1	1
1	67	8	3	6	6	6	60	0	2	1	0	0	12	7	12	0	15	0	0	3	2	0	0	0	0	0	177	74	23.6	1	1
2	53	8	1	6	6	6	30	0	3.5	1	0	0	12	6	12	0	11	0	0	3	0	0	0	0	0	0	161	61	23.5	1	2
2	62	8	0	7	8	7.3	30	1	4.14	0	0	0	12	6	3	3	13	1	0	3	2	0	1	0	0	0	150	50	22.2	0	1
1	42	8	2	6	6	6	10	0	4.17	1	0	0	15	7	0	0	18	1	2	3	0	0	0	0	0	0	179	88	27.5	1	2
2	34	8	0	7	8	7.3	10	1	3.81	0	0	0	7	4	0	3	0	0	2	3	0	0	0	0	0	0	163	50	18.8	1	1
1	34	8	4	6	8	6.6	10	2	4.45	1	0	0	11	3	0	9	0	1	2	1	0	0	0	0	0	0	178	85	26.8	2	1
2	20	8	0	6	9	6.9	20	3	4.76	0	0	0	4	3	0	0	0	0	1	3	0	0	0	0	0	0	162	55	21	2	1
1	53	8	1	6	6	6	30	0	0.5	0	0	0	3	10	20	0	5	1	0	3	0	0	0	0	0	1	168	80	28.3	1	1
2	41	8	0	6	6	6	10	0	3.17	1	0	0	6	6	9	0	2	0	0	3	0	0	0	0	0	0	162	62	23.6	1	2
1	27	8	4	8	10	8.6	10	2	6.45	0	0	0	5	0	0	0	1	0	0	1	2	0	0	0	0	0	180	80	24.7	2	1
1	53	8	2	7	7	7	30	0	4	0	0	0	10	5	3	0	3	0	2	1	0	0	0	0	0	0	165	63	23.1	1	0
2	64	8	1	7	7	7	10	0	1.67	0	0	0	13	6	0	1	6	1	0	3	0	0	1	0	0	0	153	60	25.6	0	1
2	40	8	1	6	6	6	30	0	3.5	1	0	0	10	6	0	0	3	0	0	3	0	0	0	0	0	0	159	43	17	0	1
1	30	8	2	7	10	7.9	20	3	5.26	0	0	0	13	3	1	2	2	1	1	1	1	0	0	0	0	0	184	95	28.1	1	1
1	25	8	2	6	8	6.6	30	2	5.79	0	0	0	10	7	4	2	8	0	2	1	2	0	0	0	0	0	172	84	28.4	1	1
2	28	8	2	6	6	6	30	0	9.5	0	0	0	6	5	0	2	11	0	1	3	2	0	0	0	0	0	172	52	17.6	1	1
2	31	8	4	7	7	7	60	0	5.5	1	0	0	0	8	21	7	12	0	2	1	0	0	0	0	0	0	160	57	22.3	1	1
2	50	8	0	5	5	5	10	0	4.17	0	0	0	1	2	0	0	1	1	0	3	2	0	0	0	0	0	156	61	25.1	1	1
1	40	8	2	6	6	6	30	0	3.5	1	0	0	14	4	0	0	1	1	2	2	0	0	0	0	0	0	172	75	25.4	1	1
1	56	8	4	8	8	8	5	0	1.08	0	0	0	8	1	0	2	0	0	2	1	0	0	0	0	0	0	172	60	20.3	2	2
2	56	8	0	8	6	7.4	30	0	3.5	0	0	0	7	3	0	6	10	0	0	3	0	0	0	0	0	0	159	61	24.1	0	1
1	46	8	2	7	7	7	30	0	4	1	0	0	11	5	2	4	5	1	1	3	0	0	1	0	0	0	153	55	23.5	1	1
1	63	1	0	6	6	6	10	0	4.25	1	0	0	8	3	1	0	1	0	1	3	0	0	0	0	0	0	168	70	24.8	0	0
2	51	1	1	8	8	8	15	0	4.42	0	0	0	9	6	4	1	3	0	1	3	0	0	0	0	0	0	158	55	22	1	1
2	69	1	0	7	7	7	10	0	3.67	0	0	0	10	4	6	3	6	0	0	3	0	0	0	1	0	0	159	52	20.6	0	0
1	56	1	3	7	7	7	10	0	2.67	0	0	0	4	4	1	2	1	0	2	1	2	0	1	0	0	0	162	53	20.2	1	1
2	36	1	0	7	7	7	60	0	4.5	1	0	0	6	6	3	3	7	0	1	3	0	0	0	0	0	0	161	54	20.8	2	0
1	49	1	4	6.5	6.5	6.5	5	0	4.33	1	0	0	6	2	0	3	1	0	2	3	1	0	0	0	0	0	174	71	23.5	1	1
1	39	1	4	6	6	6	10	0	4.17	0	0	0	6	4	1	0	1	0	0	3	0	0	0	0	0	0	170	70	24.2	2	1
2	22	1	0	6	9	6.9	30	3	5.93	0	0	0	5	4	0	2	2	0	0	3	0	0	0	0	0	0	171	59	20.2	2	2
1	24	1	0	6.5	8	6.9	10	1.5	5.63	0	0	0	3	3	0	0	1	0	2	1	0	0	0	0	0	0	170	69	23.9	2	1
2	41	1	1	6.5	6.5	6.5	30	0	4.75	0	0	0	6	3	0	4	2	0	0	3	0	0	0	0	0	0	160	50	19.5	1	1
1	66	8	1	7	7	7	5	0	0.58	0	0	0	14	2	2	6	2	0	2	3	2	0	1	0	0	0	177	88	28.1	1	1
1	42	1	2	6.5	6.5	6.5	5	0	3.83	0	0	0	7	3	0	1	1	1	1	1	0	0	0	0	0	0	173	88	29.4	1	1
1	23	1	0	5	6	5.3	30	1	5.14	0	0	0	9	8	5	0	7	0	1	3	2	0	0	0	0	0	190	88	24.4	2	2
2	30	1	4	7	9	7.6	15	2	4.04	0	0	0	10	5	12	5	3	0	1	3	0	0	0	0	0	0	170	50	17.3	2	0
1	41	1	1	5	6	5.3	60	1	5.64	1	0	0	17	11	7	6	17	1	1	1	0	0	0	1	0	0	178	93	29.4	2	2
2	71	1	0	4	5	4.3	30	1	1.64	1	0	0	13	8	2	0	3	0	0	3	0	0	0	0	0	1	160	57	22.3	1	1
2	56	1	1	6	7	6.3	30	1	6.64	0	0	0	12	3	0	2	1	0	1	2	1	0	0	0	0	0	162	62	23.6	2	1
2	23	1	0	7	11	8.1	5	4	6.15	0	0	0	6	4	1	1	1	0	1	3	1	0	0	0	0	0	158	58	23.2	2	1
1	19	1	0	8	7	7.7	10	0	3.67	1	0	0	4	3	0	0	4	0	1	1	1	0	0	0	0	0	170	63	21.8	2	1
2	37	1	0	8.5	9	8.6	20	0.5	3.65	0	0	0	4	3	1	3	2	0	0	3	0	0	0	0	0	0	161	59	22.8	2	1
1	35	1	4	6	9	6.9	40	3	6.1	1	0	0	7	7	3	2	3	0	2	1	0	0	0	0	0	0	170	68	23.5	2	1
2	54	1	0	7	7.5	7.1	30	0.5	4.07	0	0	0	6	4	0	0	7	0	0	3	2	0	0	0	0	0	160	58	22.7	1	1
1	68	1	3	8	8	8	10	0	0.17	1	1	0	10	3	1	3	7	0	2	1	0	0	0	0	0	0	165	63	23.1	0	0
2	61	1	3	6.5	8	6.9	20	1.5	1.8	1	0	0	11	5	4	3	8	0	0	3	0	0	0	0	0	0	152	46	19.9	0	0
1	42	1	1	6	9	6.9	10	3	3.6	1	0	0	7	3	2	1	3	0	1	2	2	0	0	0	0	0	174	65	21.5	2	1
1	53	1	4	8	9	8.3	30	1	3.64	0	0	0	4	4	0	1	1	0	2	1	2	0	0	0	0	0	170	70	24.2	1	1
1	48	8	2	9	9	9	30	0	1	0	0	0	0	9	12	0	1	1	1	1	0	0	0	0	0	0	170	75	26	1	0
2	51	8	0	6	7	6.3	30	1	3.64	1	0	0	0	3	0	0	7	0	1	3	2	0	0	0	0	0	166	53	19.2	2	0
2	36	8	0	7	7	7	60	0	4.5	1	0	0	2	4	3	4	11	0	0	3	2	0	0	0	0	0	163	51	19.2	2	1
2	76	8	0	4	4	4	60	0	2	1	0	0	7	11	7	3	16	0	0	3	0	0	0	0	0	0	155	50	20.8	0	0
1	34	8	1	8.5	8.5	8.5	30	0	4.75	0	0	0	3	2	0	0	3	0	0	1	1	0	0	0	0	0	173	55	18.4	1	0
2	42	8	0	7	7	7	30	0	4	0	0	0	8	3	3	0	1	0	1	3	0	0	0	0	0	0	154	50	21.1	2	99
1	44	8	1	6	6	6	40	0	3.67	0	0	0	0	6	0	2	1	1	1	1	1	0	1	0	0	0	172	75	25.4	1	1
2	46	8	2	6	7	6.3	20	1	2.98	0	0	0	2	3	0	1	1	0	1	3	1	0	0	0	0	0	169	59	20.7	1	1
1	37	8	4	7	8	7.3	10	1	3.81	0	0	0	2	0	0	0	1	0	1	2	2	0	0	0	0	0	170	70	24.2	1	0
2	65	8	0	6	8	6.6	20	2	3.62	1	0	0	4	6	1	3	5	0	0	3	2	0	0	0	0	0	160	60	23.4	1	0
1	38	8	4	7	9	7.6	15	2	3.04	0	0	0	0	0	0	0	0	0	1	1	1	0	0	0	0	0	176	80	25.8	2	2
2	37	8	2	7	7	7	10	0	3.67	0	0	0	0	2	2	2	0	0	1	3	1	0	0	0	0	0	157	53	21.5	1	1
2	40	8	1	6	6	6	20	0	3.33	0	0	0	1	5	0	2	1	0	1	3	1	0	0	0	0	0	160	55	21.5	1	2
1	26	1	4	7	6	6.7	15	0	7.25	0	0	0	8	5	0	1	4	0	2	2	2	0	0	0	0	0	169	72	25.2	2	0
2	23	8	0	6	7	6.3	40	1	4.81	1	0	0	3	3	1	0	5	0	1	3	0	0	0	0	0	0	162	54	20.6	2	1
1	19	8	0	5	5	5	30	0	4	1	0	0	5	4	0	0	2	0	1	1	0	0	0	0	0	0	176	70	22.6	2	0
2	22	1	0	8	9	8.3	30	1	4.64	0	0	0	1	4	3	2	1	0	0	3	0	0	0	0	0	0	165	55	20.2	2	2
2	60	1	0	7	7	7	20	0	2.83	0	0	0	13	5	3	1	1	0	0	2	2	0	1	0	0	0	153	50	21.4	0	0
2	42	8	0	8	10	8.6	60	2	2.29	0	0	0	5	6	24	6	5	0	0	3	1	1	1	1	0	1	162	64	24.4	1	1
2	35	8	0	7	8	7.3	60	1	4.31	0	0	0	7	3	7	4	8	0	1	3	0	0	0	0	0	0	163	51	19.2	1	0
2	53	8	0	10	10	10	10	0	3.17	0	0	0	4	1	0	2	0	0	0	3	0	0	0	0	0	0	163	65	24.5	0	0
1	59	8	0	7	7	7	60	0	2.5	0	0	0	15	11	11	7	9	0	2	2	2	1	0	1	0	1	169	70	24.5	0	0
2	27	8	0	10.5	7	9.5	120	0	9.5	0	0	0	6	6	9	6	10	0	0	3	1	0	0	0	0	0	160	50	19.5	2	1
2	76	8	0	8	8	8	60	0	3	0	0	0	16	11	22	9	10	1	0	3	0	0	0	1	0	0	150	62	27.6	0	0
1	39	8	3	7	7	7	30	0	4	0	0	0	6	4	1	0	1	0	1	1	0	0	0	0	0	0	172	60	20.3	1	0
1	45	8	1	7.5	6	7.1	30	0	3.5	0	0	0	4	3	3	1	1	0	0	3	0	0	0	0	0	0	174	58	19.2	0	0
1	28	8	0	9	10	9.3	15	1	5.39	0	0	0	2	2	2	1	4	0	2	3	0	0	0	0	1	0	168	68	24.1	2	1
2	26	8	0	7	6	6.7	30	0	4.5	0	0	0	0	2	0	1	2	0	0	3	2	0	0	0	0	0	170	51	17.6	2	2
2	49	8	1	6	6	6	30	0	3.5	1	0	0	6	8	5	5	15	1	0	3	0	0	1	1	0	0	165	55	20.2	1	2
2	34	8	4	7	7	7	25	0	3.92	0	0	0	3	4	0	3	3	0	0	3	0	0	0	0	0	0	162	51	19.4	2	2
1	63	8	0	7	7	7	25	0	2.42	0	0	0	5	5	1	1	8	0	0	2	2	0	0	0	0	0	163	52	19.6	1	99
2	47	8	2	6	6	6	20	0	4.33	1	0	0	6	8	2	3	8	0	0	3	0	0	0	0	0	0	150	42	18.7	1	1
2	61	8	0	8	8	8	30	0	3	0	0	0	5	5	0	2	3	0	0	3	2	0	0	0	0	0	160	60	23.4	1	1
2	33	8	0	6	6	6	30	0	3.5	0	0	0	1	3	2	0	1	0	1	3	2	0	0	0	0	0	162	55	21	1	1
2	24	1	0	6	7	6.3	30	1	3.64	0	0	0	8	4	1	0	1	0	1	3	1	0	0	0	0	0	157	45	18.3	2	1
2	69	1	0	6	5	5.7	120	0	3.5	1	0	0	15	15	22	9	24	0	0	3	2	0	0	0	0	0	150	46	20.4	0	99
1	71	8	3	9.5	9.5	9.5	30	0	2.75	0	1	0	0	2	0	0	0	0	0	2	2	0	0	0	0	0	166	53	19.2	1	0
1	25	4	2	5	8	5.9	60	3	5.93	0	0	0	0	5	3	5	12	0	1	1	1	0	0	0	0	0	173	58	19.4	2	1
1	60	8	0	6.5	6.5	6.5	30	0	2.75	0	0	0	0	4	0	5	0	0	2	2	2	0	0	0	0	1	168	60	21.3	1	0
1	64	8	0	6	6	6	30	0	2.5	0	0	0	15	7	3	1	4	0	0	2	2	0	0	0	0	0	175	70	22.9	1	0
1	30	1	2	6	6	6	10	0	5.17	0	1	0	3	5	5	1	2	1	1	3	2	0	0	0	0	0	174	86	28.4	1	1
1	21	1	0	4.5	4.5	4.5	30	0	4.25	0	0	0	8	8	0	0	2	0	1	3	0	0	0	0	0	0	169	62	21.7	2	2
1	44	1	1	7	7	7	20	0	3.83	1	0	0	9	5	1	3	7	0	1	1	0	0	0	0	0	0	172	67	22.6	1	2
2	21	1	0	9	9	9	15	0	4.75	0	0	0	7	3	1	1	5	0	1	3	2	0	0	0	0	0	165	58	21.3	2	2
1	26	4	3	9	9	9	5	0	4.08	1	0	0	3	2	1	0	1	0	1	1	1	0	0	0	0	0	182	73	22	2	2
2	30	4	0	7	7	7	10	0	3.67	1	0	0	11	5	4	2	14	0	1	3	2	0	0	0	0	0	163	60	22.6	2	1
1	25	2	0	7.5	7.5	7.5	10	0	4.42	1	0	0	7	1	0	0	5	0	1	3	2	0	0	0	0	0	175	65	21.2	2	1
1	33	2	3	7	7	7	10	0	3.67	0	0	0	4	3	0	0	1	0	1	2	0	0	0	0	0	0	170	65	22.5	1	1
1	48	2	3	8	8	8	10	0	2.17	0	0	0	6	0	0	0	5	0	1	1	0	0	0	0	0	0	167	60	21.5	1	1
1	59	2	1	8.5	8.5	8.5	10	0	1.92	0	0	0	1	0	0	0	1	0	1	2	2	0	0	0	0	0	161	56	21.6	1	0
1	63	2	3	5	5	5	60	0	3.5	1	0	0	3	8	3	0	13	0	2	1	2	0	1	0	0	0	165	60	22	1	1
2	21	2	0	9	8	8.7	10	0	4.17	0	0	0	3	1	0	0	3	0	1	3	2	0	0	0	0	0	153	49	20.9	2	1
2	32	2	2	8	7	7.7	5	0	3.58	0	0	0	3	0	0	0	0	0	1	3	0	0	0	0	0	0	158	45	18	1	1
2	41	2	0	8.5	8.5	8.5	20	0	3.08	0	0	0	3	2	2	1	2	0	1	3	0	0	0	0	0	0	166	56	20.3	1	1
2	59	2	0	7	7	7	5	0	3.58	0	0	0	2	2	0	1	1	0	1	3	2	0	0	0	0	0	152	58	25.1	1	0
2	63	2	0	7	7	7	20	0	1.83	0	0	0	8	6	3	1	8	0	0	3	2	0	0	0	0	0	156	60	24.7	0	1
1	29	2	2	5	8	5.9	5	3	6.01	1	0	0	6	5	1	0	1	0	0	1	0	0	0	0	0	0	178	75	23.7	1	1
1	38	2	4	6.5	6.5	6.5	10	0	3.42	0	0	0	4	5	2	1	1	0	2	3	2	0	0	0	0	0	164	70	26	2	1
1	42	2	3	6	6	6	30	0	4.5	1	0	0	9	7	5	5	12	0	0	2	0	0	0	0	0	0	169	70	24.5	1	1
1	53	2	1	7.5	7	7.4	30	0	3.5	1	0	0	10	4	5	1	8	1	2	2	0	0	1	0	0	0	172	71	24	1	1
1	74	2	0	7	5	6.4	10	0	3.67	0	0	0	8	5	4	1	4	0	0	1	0	0	0	1	0	0	163	60	22.6	0	0
2	19	2	0	6	5	5.7	10	0	4.67	0	0	0	9	4	2	2	1	0	1	3	1	0	0	0	0	0	162	52	19.8	2	1
2	31	2	0	7	8	7.3	120	1	6.64	1	0	0	8	5	6	7	19	1	1	3	2	0	0	0	0	0	162	56	21.3	1	1
2	43	2	0	6.5	8	6.9	5	1.5	4.55	0	0	0	5	4	3	0	0	0	0	3	2	0	1	1	0	0	157	70	28.4	1	1
2	59	2	0	7	7	7	10	0	2.67	0	0	0	7	7	1	1	7	0	0	3	1	0	0	0	0	1	149	52	23.4	0	0
2	62	2	3	6.5	8.5	7.1	5	2	2.12	0	0	0	9	2	2	1	0	0	0	3	1	0	0	0	0	0	145	62	29.5	0	0
1	29	2	2	8	10	8.6	5	2	4.37	1	0	0	8	2	0	0	9	0	2	1	2	0	0	0	0	0	170	70	24.2	1	0
1	39	2	3	7	9	7.6	15	2	4.54	0	0	0	3	2	0	2	10	0	1	1	1	0	0	0	0	0	175	65	21.2	2	1
1	49	2	3	7	8	7.3	10	1	3.81	0	0	0	7	4	2	0	10	0	2	1	0	0	0	0	0	0	170	70	24.2	1	1
1	54	2	1	4.5	6	4.9	5	1.5	4.55	1	0	0	7	5	2	0	14	0	2	1	0	0	0	0	0	0	160	52	20.3	1	1
1	71	2	0	7	7	7	10	0	2.17	0	0	0	8	3	3	2	4	0	2	3	2	0	0	0	0	0	162	52	19.8	0	0
2	19	2	2	8	8	8	20	0	4.83	0	0	0	5	3	0	1	10	0	1	3	0	0	0	0	0	0	158	51	20.4	1	1
2	38	2	2	7.5	9.5	8.1	20	2	3.37	0	0	0	5	4	2	3	11	0	0	3	0	0	0	0	0	0	160	50	19.5	2	0
2	46	2	2	6	6	6	15	0	3.25	1	0	0	4	6	0	1	7	0	0	3	0	0	0	0	0	0	160	60	23.4	1	1
2	55	2	0	6	6	6	10	0	3.17	0	0	0	6	5	3	0	16	1	1	3	2	0	0	0	0	0	150	58	25.8	0	1
2	60	2	0	7	7	7	20	0	2.83	0	0	0	7	5	7	3	10	0	1	3	0	0	0	0	0	0	160	65	25.4	0	1
1	23	2	0	7	7	7	30	0	3	0	0	0	5	5	3	7	5	0	1	3	1	0	0	0	0	0	177	55	17.6	2	1
1	35	2	3	7	10	7.9	20	3	3.26	0	0	0	9	2	0	1	0	0	1	2	0	0	0	0	0	0	176	68	22	1	1
1	41	2	4	4	6.5	4.7	10	2.5	4.02	0	0	0	0	3	0	0	0	0	2	1	1	0	0	0	0	0	181	72	22	2	2
1	55	2	0	8	8.5	8.1	80	0.5	4.4	0	0	0	9	6	1	9	8	0	2	2	0	0	0	0	0	0	150	55	24.4	1	0
1	65	2	2	7.5	7.5	7.5	20	0	3.08	0	0	0	9	3	0	0	1	0	0	2	2	0	0	0	0	0	162	61	23.2	2	1
2	19	2	0	5.5	8	6.2	60	2.5	6.11	0	0	0	7	4	1	2	2	0	1	3	1	0	0	0	0	0	159	55	21.8	2	1
2	37	2	2	6	8	6.6	20	2	4.62	1	0	0	5	2	0	1	1	0	1	3	0	0	0	0	0	0	167	57	20.4	1	2
2	46	2	1	8	8	8	30	0	5.5	0	0	0	7	6	1	3	16	0	1	3	2	0	0	0	0	0	152	55	23.8	1	2
2	54	2	2	5.8	5.5	5.7	20	0	3.58	0	0	0	6	4	0	2	0	0	1	3	0	0	0	0	0	0	156	62	25.5	1	1
2	62	2	0	9	9	9	10	0	2.67	0	0	0	7	2	0	1	0	0	0	3	2	0	1	1	0	0	151	56	24.6	1	1
1	24	2	4	8	8	8	60	0	5	0	0	0	9	5	0	0	4	0	2	1	0	0	0	0	0	0	170	75	26	2	1
1	35	2	3	7.5	9	7.9	20	1.5	5.3	0	0	0	9	4	1	3	1	0	2	1	1	0	0	0	0	0	175	75	24.5	2	1
1	40	2	3	6	6	6	1	0	2.02	0	0	0	11	3	1	0	1	1	1	3	1	0	0	0	0	0	170	73	25.3	1	1
1	52	2	4	7.5	8	7.6	10	0.5	3.99	0	0	0	9	1	2	2	1	0	1	1	1	0	0	0	0	0	170	68	23.5	2	1
1	62	2	0	7	7	7	20	0	1.83	0	0	0	10	5	4	2	2	0	2	1	2	0	0	0	0	0	172	70	23.7	0	0
2	21	2	4	8	11	8.9	5	3	4.51	0	0	0	10	2	2	0	0	0	1	3	2	0	0	0	0	0	165	53	19.5	1	1
2	39	2	0	7	9	7.6	15	2	4.04	0	0	0	14	2	2	2	1	0	1	3	1	0	0	0	0	0	160	65	25.4	1	1
2	45	2	0	8	9	8.3	10	1	3.31	0	0	0	11	1	2	0	1	0	1	3	0	0	0	0	0	0	160	58	22.7	2	1
2	59	2	1	7	7	7	20	0	1.83	1	0	0	5	8	4	1	18	0	1	3	2	0	0	0	0	0	156	58	23.8	0	1
2	64	2	2	5.5	5.5	5.5	5	0	3.33	0	0	0	8	3	1	1	1	0	1	3	0	0	0	0	0	0	160	63	24.6	0	1
1	23	2	0	6	8	6.6	10	2	4.45	0	0	0	5	2	0	0	1	0	2	3	1	0	0	0	0	0	183	80	23.9	2	1
1	33	2	4	7	9	7.6	5	2	3.87	1	0	0	9	4	1	0	1	0	2	1	1	0	0	0	0	0	175	70	22.9	2	1
1	42	2	4	7	9	7.6	10	2	4.95	0	0	0	7	4	3	0	1	0	1	2	1	0	0	0	0	0	172	70	23.7	1	1
1	55	2	4	6	8	6.6	10	2	4.45	1	0	0	9	5	3	0	7	0	1	1	1	0	0	0	0	0	175	70	22.9	1	1
1	66	2	0	6	7	6.3	10	1	2.31	0	0	0	5	5	3	0	5	0	1	2	0	0	0	0	0	0	170	65	22.5	1	0
2	24	2	4	7	8	7.3	15	1	4.39	0	0	0	7	3	1	0	2	0	2	3	0	0	0	0	0	0	165	52	19.1	2	1
2	38	2	0	6.5	8	6.9	20	1.5	3.8	1	0	0	7	4	2	0	3	0	1	3	0	0	0	0	0	0	160	52	20.3	1	1
2	40	2	4	7	7.5	7.1	20	0.5	3.9	0	0	0	7	5	8	1	8	0	1	3	0	0	0	0	0	0	160	62	24.2	2	0
2	53	2	1	9	9	9	10	0	3.67	0	0	0	6	5	4	2	5	0	1	3	2	0	1	0	0	0	158	62	24.8	1	1
2	66	2	0	7	7	7	5	0	1.58	0	0	0	10	4	4	0	5	1	1	3	0	0	0	1	0	0	158	65	26	0	0
1	24	2	4	7.5	9	7.9	15	1.5	4.21	0	1	0	7	3	4	1	4	0	2	1	2	0	0	0	0	0	175	70	22.9	2	1
1	35	2	1	7.5	7.5	7.5	5	0	4.83	1	0	0	4	1	1	0	0	0	1	1	2	0	0	0	0	0	175	68	22.2	2	2
1	41	2	3	8	9	8.3	10	1	3.81	1	0	0	4	4	0	3	2	0	2	1	0	0	0	0	0	0	169	78	27.3	1	0
1	50	2	4	7	7	7	15	0	4.75	0	0	0	7	2	1	2	0	0	2	3	1	0	1	0	0	0	175	92	30	2	2
1	67	2	3	6.5	7	6.6	10	0.5	2.49	0	0	0	8	3	0	0	1	0	2	3	1	0	0	0	0	0	166	68	24.7	1	0
2	25	2	0	7	7	7	60	0	7.5	0	0	0	9	8	6	5	8	0	1	3	2	0	0	0	0	0	173	60	20	2	1
2	37	2	3	6	6	6	60	0	5	0	0	0	2	6	1	1	0	0	0	3	2	0	0	0	0	0	154	70	29.5	1	1
2	48	2	4	7.5	7.5	7.5	10	0	2.92	0	0	0	0	1	0	2	0	0	1	3	2	0	0	0	0	0	164	61	22.7	1	1
2	54	2	0	7.5	7.5	7.5	5	0	2.83	0	0	0	7	1	0	0	1	0	1	3	0	0	1	0	0	0	161	73	28.2	1	1
2	71	2	0	7	7	7	10	0	1.67	0	0	0	7	2	0	0	0	0	0	3	2	0	1	0	0	0	155	60	25	0	0
1	20	2	0	8.5	8.5	8.5	60	0	6.25	0	0	0	2	5	5	6	7	0	1	3	2	0	0	0	0	0	175	69	22.5	2	1
1	30	2	4	6.5	6.5	6.5	20	0	3.58	1	0	0	2	4	3	7	6	0	1	3	2	0	0	0	0	0	178	72	22.7	2	1
1	44	2	1	7	8	7.3	30	1	4.14	0	0	0	16	5	2	0	2	0	2	1	1	0	0	0	0	0	172	68	23	1	1
1	54	2	4	7.5	7.5	7.5	15	0	2	0	1	0	0	1	0	1	0	0	1	3	2	0	0	0	0	0	168	71	25.2	1	2
1	64	2	1	7.8	7.8	7.8	10	0	1.08	0	0	0	4	2	1	2	0	0	0	3	2	0	0	0	0	0	167	52	18.6	1	1
2	29	2	2	7.5	8	7.6	20	0.5	6.15	1	0	0	5	6	14	1	7	0	2	3	0	0	0	0	0	0	169	62	21.7	1	2
2	39	2	2	8	8	8	10	0	3.17	0	1	0	5	2	1	0	1	0	1	3	0	0	0	0	0	0	162	59	22.5	1	1
2	44	2	0	7.8	8.8	8.1	5	1	4.14	0	0	0	10	3	11	3	8	1	0	3	1	1	0	1	0	1	163	80	30.1	1	1
2	50	2	2	5.5	7	5.9	30	1.5	2.46	1	0	0	2	7	5	7	12	0	1	3	2	0	0	0	0	0	173	63	21	1	1
2	69	2	3	8	8	8	5	0	1.08	0	0	0	9	1	1	0	1	0	0	3	2	0	1	1	0	0	155	58	24.1	0	0
2	81	2	0	8	5	7.1	10	0	-0.33	0	0	0	4	4	1	1	5	0	0	3	0	1	0	0	0	1	150	58	25.8	0	0
1	23	2	2	7	9	7.6	10	2	5.95	0	0	1	4	1	0	0	1	0	2	1	2	0	0	0	0	0	179	65	20.3	2	1
1	35	2	1	7	10	7.9	10	3	5.1	1	0	0	3	3	2	0	1	0	2	2	0	0	0	0	0	0	176	72	23.2	2	1
1	47	2	4	7.5	8	7.6	30	0.5	4.32	1	0	0	5	4	3	4	7	1	1	1	1	0	1	1	0	0	172	70	23.7	2	1
1	52	2	3	7	8	7.3	30	1	3.14	0	1	0	3	4	0	1	8	1	0	1	0	0	0	0	1	0	170	67	23.2	2	1
1	63	2	3	9	9	9	20	0	9.83	1	1	0	11	5	10	6	10	0	2	1	0	1	0	0	0	1	165	65	23.9	1	0
2	20	2	0	6	9	6.9	40	3	4.1	1	0	0	6	8	2	1	14	0	1	3	0	0	0	0	0	0	157	58	23.5	2	1
2	33	2	0	5	8	5.9	40	3	4.6	0	0	0	3	6	0	0	7	0	0	3	0	0	0	0	0	0	165	50	18.4	2	1
2	45	2	0	9	9	9	30	0	2	1	0	0	5	6	4	2	10	1	0	3	0	0	0	0	1	0	157	70	28.4	2	1
2	54	2	0	8	8	8	30	0	2.5	0	0	0	9	3	1	2	6	0	0	3	2	1	0	0	0	1	157	58	23.5	1	0
2	70	2	0	8	8	8	30	0	2.5	0	0	1	7	5	3	2	8	0	0	3	2	0	1	0	0	0	158	61	24.4	0	0
1	27	2	4	6	9	6.9	3	3	4.48	1	0	0	7	3	1	0	2	0	2	1	0	0	0	0	0	0	171	81	27.7	2	1
1	38	2	4	6	8	6.6	3	2	4.34	1	0	0	8	2	0	0	1	0	2	1	0	0	0	0	0	0	185	95	27.8	2	1
1	40	2	4	5.5	8	6.2	3	2.5	4.16	1	0	0	7	4	1	0	2	1	2	1	0	0	0	0	0	0	171	85	29.1	2	1
1	52	2	1	6	6	6	3	0	3.05	1	0	0	6	4	0	0	1	0	1	1	0	0	0	0	0	0	170	68	23.5	1	1
1	65	2	3	7	8	7.3	5	1	1.73	0	1	0	5	2	0	0	2	1	1	1	0	0	1	0	0	0	172	70	23.7	0	0
2	25	2	2	8	9	8.3	15	1	5.39	0	0	0	5	1	0	0	1	0	2	3	1	0	0	0	0	0	170	55	19	1	1
2	31	2	2	8	10	8.6	10	2	5.45	1	0	0	5	1	0	0	1	0	1	3	1	0	0	0	0	0	162	52	19.8	1	1
2	48	2	0	7	8	7.3	10	1	3.81	1	0	0	6	0	0	0	1	0	0	3	0	0	0	0	0	0	160	58	22.7	1	1
2	51	2	0	6	7.5	6.4	10	1.5	3.38	1	0	0	4	1	0	0	0	0	0	3	0	0	0	0	0	0	155	55	22.9	1	1
2	61	2	0	7	7.5	7.1	3	0.5	1.12	0	0	0	4	1	0	0	0	1	0	3	2	0	1	0	0	0	157	62	25.2	0	0
1	24	7	2	8	9	8.3	20	1	4.48	0	0	0	4	3	0	0	1	0	1	1	2	0	0	0	0	0	180	90	27.8	2	1
1	30	7	4	6.3	8	6.8	10	1.7	2.57	0	0	0	1	3	0	0	1	0	2	1	1	0	0	0	0	0	178	85	26.8	1	0
1	48	7	1	9	8	8.7	15	0	6.25	0	0	0	8	4	1	1	1	0	1	2	1	0	0	0	0	0	169	83	29.1	1	1
1	54	7	4	7	7	7	15	0	3.75	0	0	0	10	5	3	0	5	1	1	2	1	0	0	0	0	0	181	83	25.3	1	1
1	63	7	3	8	8	8	20	0	2.33	0	0	0	8	6	3	3	1	0	1	1	1	0	0	0	0	0	165	70	25.7	0	0
2	29	7	4	7	9	7.6	10	2	3.95	0	0	0	6	4	3	0	2	0	1	3	0	0	0	0	0	0	157	52	21.1	1	2
2	39	7	0	5.5	6	5.6	15	0.5	3.07	0	0	0	10	6	2	0	2	0	1	3	0	0	0	0	0	0	156	60	24.7	1	1
2	41	7	0	7	9	7.6	20	2	4.12	0	0	0	10	4	0	0	1	0	1	3	0	0	0	0	0	0	163	62	23.3	1	1
2	58	7	0	8	8	8	20	0	2.33	0	0	0	7	4	3	3	1	0	1	3	1	0	0	0	0	0	164	64	23.8	0	1
2	65	7	0	8	8	8	30	0	1.5	1	0	0	10	5	2	4	5	1	0	3	1	0	1	1	0	0	159	71	28.1	0	0
1	26	7	4	8	9	8.3	10	1	4.31	1	0	0	10	2	0	0	0	0	2	1	2	0	0	0	0	0	171	72	24.6	1	1
1	38	7	1	7	6	6.7	5	0	3.08	0	0	0	10	5	0	0	2	0	2	2	2	0	0	0	0	0	190	100	27.7	2	1
1	43	7	3	7	7	7	10	0	2.67	0	0	0	8	5	0	0	1	0	1	1	0	0	0	0	0	0	180	80	24.7	1	1
1	54	7	1	7.5	8.5	7.8	30	1	4.89	0	0	0	9	5	3	0	3	0	2	2	2	0	1	0	0	0	170	78	27	1	1
1	61	7	3	8	7	7.7	30	0	3	0	0	0	8	4	2	0	2	0	1	1	0	0	0	0	0	0	158	60	24	0	1
2	26	7	0	8	8	8	20	0	4.33	1	0	0	9	4	0	1	1	0	0	3	0	0	0	0	0	0	160	50	19.5	1	1
2	37	7	0	7	6	6.7	10	0	3.17	0	0	0	10	5	2	1	2	0	1	3	2	0	0	0	0	0	163	59	22.2	2	1
2	40	7	0	8	8	8	10	0	3.17	0	0	0	10	4	3	3	3	0	1	3	0	0	0	0	0	0	158	60	24	1	1
2	57	7	0	7	7	7	20	0	3.83	0	0	0	12	6	6	3	8	1	1	3	1	0	0	0	0	0	162	70	26.7	0	0
2	67	7	0	9	9	9	30	0	2	0	0	0	7	5	2	1	5	0	0	3	1	0	0	1	0	0	151	48	21.1	0	0
1	27	7	2	8	8	8	30	0	5.5	0	0	0	4	3	1	3	11	0	2	1	0	0	0	0	0	0	177	75	23.9	1	1
1	39	7	3	7	9	7.6	30	2	3.29	0	0	0	4	2	0	0	3	1	2	1	0	0	0	0	0	0	173	75	25.1	1	1
1	49	2	2	8	9	8.3	20	1	4.48	0	0	0	3	4	1	2	5	0	1	2	1	0	0	0	0	0	172	76	25.7	1	0
1	52	7	1	9.5	9.5	9.5	20	0	2.58	0	0	0	3	4	0	1	2	0	2	1	0	0	0	0	0	0	173	82	27.4	1	1
2	20	7	0	6	11	7.4	30	5	6.21	0	0	0	3	4	2	3	8	0	2	3	0	0	0	0	0	0	155	47	19.6	2	1
2	32	7	4	5.8	8.5	6.6	120	2.7	6.3	1	0	1	14	9	13	6	18	0	2	2	1	0	0	0	0	0	164	53	19.7	1	0
2	41	7	0	8	8	8	60	0	5	0	0	0	16	3	1	2	11	0	0	3	1	0	0	0	0	0	160	58	22.7	1	0
2	50	7	0	7	7	7	20	0	1.83	0	0	0	8	6	6	2	4	0	1	3	0	0	1	0	0	0	158	60	24	1	1
1	29	15	3	7	10	7.9	10	3	4.1	1	0	0	5	2	0	0	4	0	1	1	1	0	0	0	0	0	181	83	25.3	1	0
1	30	15	2	8	8	8	10	0	6.17	0	0	0	8	2	1	0	3	0	1	1	1	0	0	0	0	0	167	75	26.9	1	0
1	41	15	3	7.5	7.5	7.5	10	0	2.92	0	0	0	3	0	0	0	5	0	1	1	1	0	0	0	0	0	168	74	26.2	0	0
1	57	15	3	7.5	7.5	7.5	10	0	1.92	1	0	0	9	1	0	0	5	0	0	2	1	0	0	0	0	0	165	64	23.5	0	1
1	61	15	3	7	7	7	10	0	3.67	1	0	0	3	5	1	0	6	0	1	2	1	0	1	0	0	0	165	64	23.5	0	0
1	60	15	1	7	7	7	10	0	3.67	0	0	0	6	4	0	0	9	0	0	2	0	0	1	0	0	0	160	64	25	0	0
2	22	15	0	5.5	5.5	5.5	10	0	3.92	1	0	0	7	4	1	0	5	0	1	3	1	0	0	0	0	0	174	58	19.2	2	1
2	33	15	0	6	6	6	10	0	3.17	0	0	0	4	2	0	0	6	0	1	3	1	0	0	0	0	0	164	65	24.2	2	1
2	40	15	0	7	7	7	10	0	3.67	0	0	0	3	1	0	0	0	0	1	3	1	0	1	0	0	0	156	74	30.4	1	0
2	52	15	0	5	5	5	10	0	2.67	0	0	0	2	3	0	0	1	0	1	3	0	0	0	0	0	0	151	52	22.8	0	0
2	61	15	0	7	7	7	10	0	3.67	0	0	0	6	2	0	0	0	0	0	3	0	0	1	0	1	0	162	63	24	0	0
2	73	15	0	5	5	5	20	0	1.83	0	0	0	3	6	4	0	5	0	0	2	0	0	1	0	0	0	152	48	20.8	0	0
1	19	15	0	8	9	8.3	10	1	5.31	0	0	0	4	4	0	0	2	0	0	3	2	0	0	0	0	0	186	85	24.6	2	1
1	31	15	4	6.5	8	6.9	10	1.5	5.63	0	0	0	7	4	2	0	1	0	2	1	0	0	0	0	0	0	168	56	19.8	2	1
1	43	15	1	4	4	4	60	0	4	1	0	0	9	13	9	4	27	1	2	1	0	0	0	0	0	0	175	75	24.5	1	2
1	54	15	1	6	6	6	5	0	3.08	0	0	0	4	3	0	0	2	1	2	2	0	0	0	0	0	0	170	63	21.8	1	1
1	65	15	0	7	7	7	5	0	1.58	0	0	0	3	4	0	0	2	0	2	3	0	0	0	0	0	0	175	75	24.5	0	0
2	23	15	0	9.5	14	10.8	30	4.5	5.89	0	0	0	2	5	3	2	12	0	1	3	1	0	0	0	0	0	164	50	18.6	2	1
2	30	15	2	7	9	7.6	30	2	7.29	0	0	0	8	6	8	5	17	0	2	3	1	0	0	0	0	0	160	50	19.5	1	1
2	43	15	0	8.5	9	8.6	10	0.5	3.49	0	0	0	8	7	3	2	1	0	0	3	1	0	0	0	0	0	162	55	21	1	1
2	51	15	0	6	6	6	10	0	2.17	1	0	0	3	5	4	0	3	0	1	3	2	0	0	0	0	0	163	73	27.5	1	2
2	64	15	3	6	7	6.3	10	1	0.31	1	0	0	9	8	6	0	17	1	0	3	0	0	0	0	0	0	150	55	24.4	0	0
1	23	15	0	7	9	7.6	10	2	4.95	1	0	0	10	0	0	0	1	0	0	1	0	0	0	0	0	0	174	85	28.1	2	1
1	34	15	4	7	9	7.6	5	2	4.87	1	0	0	8	3	0	0	1	0	2	1	0	0	0	0	0	0	175	70	22.9	2	1
1	49	15	4	7	7	7	5	0	3.58	1	0	0	7	4	0	0	1	0	2	1	0	0	0	0	0	0	175	75	24.5	2	1
1	53	15	1	7	9	7.6	5	2	3.87	1	0	0	8	2	0	0	1	0	1	3	0	0	0	0	0	0	168	64	22.7	1	1
1	63	15	3	6	7	6.3	3	1	3.19	1	0	0	8	3	0	0	1	0	2	3	0	0	0	0	0	0	165	71	26.1	0	0
2	28	15	4	7	9	7.6	10	2	4.95	1	0	0	6	0	0	0	1	0	1	3	0	0	0	0	0	0	158	55	22	2	1
2	38	15	0	7	8	7.3	15	1	3.89	1	0	0	10	2	0	0	1	0	1	3	0	0	0	0	0	0	158	45	18	1	1
2	41	15	0	7	8	7.3	5	1	3.73	1	0	0	8	1	0	0	1	0	1	3	0	0	0	0	0	0	160	45	17.6	1	1
2	57	15	1	6	6	6	3	0	3.05	1	0	0	12	7	2	1	5	0	0	3	0	0	0	0	0	0	159	62	24.5	1	1
2	62	15	0	8	8	8	10	0	2.17	0	0	0	5	5	4	3	8	0	0	3	0	0	1	0	0	1	152	62	26.8	0	0
1	26	15	3	6.5	7	6.6	10	0.5	3.49	0	0	0	10	2	0	0	0	0	1	3	0	0	0	0	0	0	168	60	21.3	1	1
1	32	15	3	3.5	3.5	3.5	5	0	4.33	0	0	0	7	3	0	1	1	0	2	1	0	0	0	0	0	0	177	99	31.6	1	1
1	47	15	1	6	6	6	1	0	6.02	1	0	0	13	7	2	1	4	0	2	1	2	0	0	0	0	0	170	65	22.5	1	2
1	55	15	2	10	10	10	30	0	4.5	0	0	0	10	2	2	1	0	1	1	1	0	0	0	0	0	0	165	75	27.5	1	1
1	70	15	1	10	10	10	20	0	1.33	0	0	0	9	3	1	1	1	0	2	1	1	0	1	0	0	0	160	79	30.9	0	0
2	20	15	0	5	9	6.1	10	4	4.24	1	0	0	5	4	1	1	2	0	1	3	0	0	0	0	0	0	162	50	19.1	2	1
2	34	15	0	7	9	7.6	20	2	3.12	0	0	0	7	1	2	0	1	0	1	3	1	0	0	0	0	0	160	60	23.4	2	1
2	49	15	0	8	8	8	10	0	3.17	0	0	0	10	3	1	2	1	0	1	3	0	0	0	0	0	0	160	60	23.4	2	1
2	55	15	2	8	8	8	60	0	5	0	0	0	8	5	2	2	2	0	1	3	0	0	0	0	0	0	160	65	25.4	1	2
2	61	15	0	8	8	8	15	0	2.25	0	0	0	10	2	1	2	1	0	1	3	2	0	0	0	0	0	157	60	24.3	0	1
1	19	15	0	7	7	7	5	0	1.58	1	0	0	4	3	0	0	3	0	1	1	2	0	0	0	0	0	156	59	24.2	2	1
1	32	15	3	8	8	8	20	0	3.33	0	0	0	4	4	6	0	9	0	2	1	2	0	0	0	0	0	173	64	21.4	2	1
1	43	15	3	6.5	7.5	6.8	20	1	3.23	0	0	0	4	4	0	0	3	0	1	1	0	0	0	0	0	0	170	65	22.5	1	1
1	56	15	1	7	7	7	20	0	2.83	0	0	0	4	4	0	2	6	0	1	2	0	0	0	0	0	0	166	60	21.8	1	1
1	75	15	0	7	7	7	20	0	0.83	0	0	0	2	2	0	1	6	0	1	1	0	0	0	0	0	0	176	68	22	1	1
2	19	15	2	7	7	7	30	0	16	1	1	0	4	5	3	1	5	0	1	3	0	0	0	0	0	0	165	49	18	1	1
2	32	15	2	8	9	8.3	10	1	3.31	1	0	0	3	0	0	0	7	0	1	3	0	0	0	0	0	0	155	55	22.9	1	1
2	48	15	1	5	5	5	60	0	3.5	0	0	0	4	7	3	0	5	0	1	3	0	0	0	0	0	0	150	49	21.8	1	1
2	57	15	0	7	7.5	7.1	20	0.5	2.9	0	0	0	4	4	3	1	7	0	1	3	0	0	0	0	0	0	163	65	24.5	1	1
2	69	15	0	6	6	6	10	0	2.17	0	0	0	6	2	3	3	6	0	1	3	0	0	0	0	0	0	160	59	23	0	1
1	29	15	3	6.5	9	7.2	3	2.5	2.66	1	0	0	8	3	2	0	3	0	0	1	2	0	0	0	0	0	184	79	23.3	1	1
1	36	15	1	7.5	7.5	7.5	3	0	4.8	0	0	0	9	1	2	0	1	0	2	2	0	0	0	0	0	0	173	70	23.4	1	1
1	49	15	1	7	7	7	5	0	3.58	0	0	0	8	4	3	1	4	1	0	1	0	0	0	0	0	0	178	84	26.5	1	1
1	50	15	1	6	9	6.9	5	3	3.51	0	0	0	6	4	0	0	2	0	2	3	1	0	0	0	0	0	170	63	21.8	1	1
1	72	15	0	5.5	5.5	5.5	10	0	1.42	0	0	0	13	7	4	4	11	1	2	2	2	0	1	1	0	0	176	77	24.9	0	0
2	21	15	0	8	8	8	5	0	4.08	1	0	0	14	5	7	0	9	1	0	3	0	0	0	0	0	0	150	53	23.6	1	0
2	30	15	0	8	10	8.6	5	2	3.37	0	0	0	12	3	2	0	4	0	0	3	0	0	0	0	0	0	166	56	20.3	1	0
2	46	15	0	7	8	7.3	5	1	3.73	1	0	0	8	3	0	1	1	0	0	3	2	0	0	0	0	0	165	68	25	1	1
2	51	15	0	8	9	8.3	20	1	4.48	0	0	0	12	7	4	2	11	1	0	3	0	0	0	0	0	0	160	65	25.4	1	1
2	62	15	0	6.5	6.5	6.5	10	0	0.92	0	0	0	12	4	3	2	6	1	0	3	0	0	1	0	0	0	144	55	26.5	0	0
1	29	15	2	8	8	8	20	0	4.33	0	0	0	5	1	0	0	0	0	1	1	0	0	0	0	0	0	174	80	26.4	2	1
1	35	15	1	7	7.5	7.1	10	0.5	5.24	1	0	1	7	6	3	2	11	0	0	3	2	0	0	0	0	0	167	53	19	2	1
1	41	15	1	8	8	8	20	0	6.33	0	0	0	4	3	1	4	5	0	1	1	0	0	0	0	0	0	175	78	25.5	1	1
1	53	15	4	7	10	7.9	20	3	4.76	0	0	0	2	4	1	4	5	0	1	1	1	0	0	0	0	0	172	75	25.4	1	1
1	60	15	3	6.5	9.5	7.4	10	3	2.35	0	0	0	7	3	2	2	6	0	2	2	1	0	0	0	0	0	160	58	22.7	0	0
2	26	15	2	7	9	7.6	30	2	5.79	1	0	0	5	4	4	1	7	0	1	3	2	0	0	0	0	0	163	55	20.7	1	2
2	38	15	2	7	9	7.6	30	2	3.29	0	0	0	6	4	1	2	5	0	1	3	1	0	0	0	0	0	155	52	21.6	1	1
2	41	15	2	6.5	9	7.2	20	2.5	3.94	0	0	0	10	3	0	1	4	0	1	3	1	0	0	0	0	0	160	55	21.5	1	1
2	52	15	0	8	10	8.6	20	2	2.62	0	0	0	8	2	0	2	5	0	0	3	1	0	0	0	0	0	162	57	21.7	1	1
2	72	15	0	9	9	9	20	0	0.83	0	0	1	5	2	0	2	4	0	0	3	2	0	1	0	0	0	160	55	21.5	0	0
1	28	15	4	7	6	6.7	20	0	3.33	1	0	0	5	5	2	0	1	0	2	1	0	0	0	0	0	0	172	62	21	1	1
1	34	15	4	7.5	8	7.6	10	0.5	3.99	0	0	0	5	1	2	0	0	0	1	3	0	0	0	0	0	0	176	78	25.2	1	1
1	49	15	1	8	8	8	10	0	2.17	0	0	0	9	3	3	0	4	0	1	1	0	0	0	0	0	0	168	70	24.8	1	0
1	53	15	3	8	7.5	7.9	5	0	2.33	0	0	0	8	2	1	0	1	0	1	1	0	0	0	0	0	0	176	69	22.3	0	0
1	61	15	3	7.5	7.5	7.5	20	0	2.08	0	0	0	7	2	1	0	1	0	1	1	0	0	0	0	0	0	175	78	25.5	0	1
2	28	15	2	6.5	8.5	7.1	15	2	3.79	1	0	0	6	3	2	0	2	0	1	3	0	0	0	0	0	0	162	55	21	1	1
2	34	15	2	7.5	9	7.9	10	1.5	4.13	1	0	0	6	3	2	0	1	0	1	3	0	0	0	0	0	0	162	60	22.9	1	1
2	44	15	0	7	7.5	7.1	25	0.5	3.49	1	0	0	8	5	5	3	9	0	0	3	0	0	0	0	0	0	157	53	21.5	2	2
2	64	15	0	6.5	6.5	6.5	15	0	2	1	0	0	11	4	4	4	7	0	0	3	0	0	0	0	0	0	160	73	28.5	0	0
2	54	14	0	5	5	5	60	0	5.5	1	0	0	7	6	1	0	2	1	0	3	0	0	0	0	0	0	160	65	25.4	1	0
1	25	14	4	8	8	8	20	0	5.33	0	0	0	2	2	0	0	1	0	0	1	1	0	0	0	0	0	177	77	24.6	1	0
1	63	14	0	5	5	5	20	0	2.83	0	0	0	11	5	0	0	2	0	0	3	0	0	0	0	0	0	160	60	23.4	0	0
1	59	14	0	7.5	10	8.2	10	2.5	3.27	0	0	0	5	0	0	0	0	0	0	1	0	0	0	0	0	0	168	63	22.3	1	0
2	47	14	0	8	8	8	30	0	2.5	0	0	0	11	3	0	1	2	0	0	3	0	1	0	0	0	1	162	65	24.8	1	1
1	46	14	4	7	6	6.7	10	0	3.17	0	0	0	7	2	0	0	1	1	2	1	2	0	1	0	0	0	175	79	25.8	2	1
2	61	14	3	5	5	5	120	0	3.5	1	0	0	15	11	2	1	13	0	1	3	0	0	0	0	0	0	157	54	21.9	0	0
2	66	14	3	7.5	7.5	7.5	60	0	2.75	0	0	0	11	6	1	0	4	1	2	3	0	0	1	0	0	0	148	45	20.5	0	0
2	28	14	4	7	10	7.9	5	3	3.01	0	0	0	3	0	0	0	0	0	0	3	2	0	0	0	0	0	165	65	23.9	2	1
2	31	14	1	9.5	9.5	9.5	30	0	4.25	0	0	0	3	2	0	2	1	1	1	3	2	0	0	0	0	0	163	68	25.6	1	0
1	31	14	1	10	4	8.3	5	0	5.08	0	0	0	4	1	0	0	1	1	2	1	0	0	0	0	0	0	175	78	25.5	1	0
2	42	3	2	6.5	9	7.2	20	2.5	3.94	1	1	0	9	4	2	2	1	0	1	3	2	0	0	0	0	0	165	58	21.3	2	2
1	65	3	0	8	8	8	30	0	1.5	0	0	0	8	2	0	1	0	1	1	3	1	1	1	0	0	1	158	75	30	2	0
1	56	3	4	7	7	7	30	0	3	0	0	1	3	4	0	2	2	0	2	1	0	0	0	0	0	0	172	70	23.7	2	2
1	27	3	4	8	10	8.6	30	2	4.29	0	0	0	5	1	0	0	0	0	2	3	1	0	0	0	0	0	171	60	20.5	2	2
1	48	3	4	6	8	6.6	40	2	2.95	0	0	0	13	7	1	2	4	0	1	1	2	0	0	0	0	0	175	70	22.9	2	1
1	38	3	1	5	6	5.3	20	1	3.98	1	0	0	6	7	4	1	5	0	2	3	0	0	0	0	0	0	170	60	20.8	1	0
2	64	3	0	6	6	6	60	0	2	1	0	0	12	10	6	5	23	1	1	3	0	0	1	0	0	0	165	80	29.4	1	0
2	40	3	0	7	7	7	20	0	3.33	1	0	0	10	5	3	2	4	0	2	3	1	0	0	0	0	0	161	59	22.8	1	1
2	35	3	1	7	7	7	2	0	3.53	1	0	0	6	5	6	2	11	0	0	3	0	0	0	0	0	0	160	54	21.1	2	1
2	29	3	2	7	7	7	60	0	6.5	1	0	0	10	7	4	3	7	0	1	3	0	0	0	0	0	0	164	44	16.4	2	1
2	53	3	0	5	5	5	10	0	2.67	1	0	0	13	5	0	1	1	0	0	3	0	0	0	0	0	0	158	60	24	1	1
2	38	3	0	8.5	9	8.6	5	0.5	2.4	0	0	0	2	1	0	0	0	0	0	3	0	0	0	0	0	0	160	50	19.5	1	1
1	32	3	2	8	9	8.3	10	1	6.31	0	0	0	4	4	2	6	1	0	0	1	2	0	0	0	0	0	177	74	23.6	2	2
1	45	3	1	6.5	6.5	6.5	30	0	3.75	1	0	0	7	7	3	4	7	0	2	1	0	0	0	0	0	0	165	61	22.4	2	1
1	68	3	0	6.5	6.5	6.5	30	0	2.75	0	0	0	9	9	6	9	18	1	0	1	1	0	1	0	0	0	165	53	19.5	0	0
2	54	3	1	6	6	6	3	0	5.05	0	0	0	6	3	1	1	0	0	1	3	0	0	0	0	0	0	155	60	25	0	0
2	64	3	1	6	6	6	60	0	4	1	0	0	9	13	11	6	22	1	0	3	0	0	0	0	0	1	155	58	24.1	0	0
2	48	3	4	4	6	4.6	60	2	5.29	1	0	0	9	13	6	6	21	1	0	3	0	0	0	0	0	0	158	60	24	2	1
2	27	3	2	7	8	7.3	5	1	4.73	0	0	0	2	3	1	2	2	0	2	3	1	0	0	0	0	0	166	53	19.2	1	1
1	26	3	2	6	12	7.7	5	6	5.94	0	0	0	6	2	2	3	1	1	2	1	1	0	0	0	0	0	171	85	29.1	2	1
1	55	3	4	8	9	8.3	5	1	3.23	0	0	0	2	1	0	3	0	0	0	3	1	0	0	0	0	0	168	57	20.2	2	1
2	47	3	0	8	8.5	8.1	10	0.5	3.74	0	0	0	1	4	1	1	0	0	0	3	2	0	0	0	0	0	167	60	21.5	2	1
2	22	3	4	7	9	7.6	30	2	6.29	1	0	0	9	7	2	6	8	1	1	3	0	0	0	0	0	0	163	53	19.9	2	1
2	36	3	2	7.5	8.5	7.8	10	1	3.56	1	0	0	0	0	0	0	0	0	0	3	2	0	0	0	0	0	159	45	17.8	2	0
1	27	3	4	7	9	7.6	15	2	4.04	1	0	1	4	4	0	3	4	0	2	2	1	0	0	0	0	0	171	70	23.9	2	0
1	31	3	2	6	6	6	10	0	4.17	1	0	0	4	4	0	2	1	1	2	1	0	0	0	0	0	0	172	75	25.4	2	1
1	41	3	1	9	9	9	15	0	3.75	0	0	0	5	3	1	4	0	0	0	2	1	0	0	0	0	0	175	65	21.2	2	1
1	62	3	3	7.5	7.5	7.5	120	0	3.75	0	0	0	1	7	6	3	12	0	0	2	2	0	0	0	1	0	168	70	24.8	0	0
1	51	3	0	11	11	11	10	0	2.67	0	0	0	2	1	5	0	1	1	0	2	0	1	1	0	0	1	162	63	24	0	0
2	66	3	0	8.5	9	8.6	5	0.5	2.4	0	0	0	0	2	2	3	0	0	0	3	0	0	0	0	0	0	160	56	21.9	0	0
2	50	3	1	5	5	5	20	0	4.83	1	0	0	4	6	2	1	3	1	0	3	2	0	1	1	0	0	161	68	26.2	0	0
1	23	3	0	5	7	5.6	30	2	4.79	1	0	0	5	8	2	2	13	1	2	3	2	0	0	0	0	0	175	88	28.7	2	1
1	61	3	1	7.5	7.5	7.5	5	0	5.33	0	1	0	5	2	0	1	1	0	2	2	0	0	1	0	0	1	165	69	25.3	2	0
1	39	3	4	7	8.5	7.4	10	1.5	3.38	0	0	0	4	3	0	1	1	1	1	3	2	0	1	0	0	0	170	72	24.9	2	1
2	68	3	0	6.5	6.5	6.5	30	0	1.75	0	0	1	6	8	3	5	9	0	1	3	0	0	0	0	0	0	158	54	21.6	0	0
2	41	3	0	6.5	6.5	6.5	10	0	3.42	0	0	0	9	1	0	1	1	0	1	3	2	0	0	1	0	0	162	61	23.2	1	1
2	39	3	2	6	6	6	30	0	3.5	0	0	0	3	5	0	4	3	0	1	3	2	0	0	0	0	0	167	74	26.5	1	1
2	23	3	4	8	8	8	30	0	4	1	0	0	7	5	7	3	11	0	1	3	0	0	0	0	0	0	162	60	22.9	2	1
2	50	3	0	6.5	6.5	6.5	10	0	2.92	0	0	0	4	4	0	1	1	0	1	3	2	0	0	0	0	0	150	52	23.1	1	0
1	49	3	3	5.5	5.5	5.5	5	0	2.33	0	0	0	5	3	0	0	1	0	1	1	0	0	0	0	0	0	170	68	23.5	0	0
1	56	3	1	6.5	6.5	6.5	10	0	2.92	0	0	0	9	4	1	2	5	0	2	3	2	0	1	0	0	0	169	74	25.9	1	0
2	26	3	4	6	7	6.3	60	1	4.14	0	0	0	12	7	1	2	7	0	1	3	0	0	0	0	0	0	165	49	18	2	1
2	36	3	2	6	9	6.9	5	3	4.51	0	0	0	12	2	0	1	0	0	1	3	1	0	0	0	0	0	153	68	29	1	1
1	34	3	2	7	7	7	10	0	5.67	1	0	0	13	5	0	5	7	0	1	1	0	0	0	0	0	0	174	67	22.1	2	1
1	61	3	0	7	7	7	20	0	2.83	0	0	0	5	4	6	1	5	0	2	2	1	0	0	1	0	0	170	73	25.3	1	0
1	53	3	4	5	5	5	5	0	3.58	0	0	0	13	3	0	3	0	0	1	1	0	0	0	0	0	0	170	65	22.5	1	0
2	58	3	0	7	7	7	20	0	2.83	0	0	0	7	4	2	1	2	0	0	3	0	0	0	0	0	0	160	62	24.2	1	1
2	63	3	1	7	7	7	30	0	3	0	0	0	7	5	4	4	4	0	0	3	0	0	0	1	0	0	165	60	22	0	0
2	41	3	0	6	6	6	20	0	3.33	0	0	0	7	5	0	4	1	0	1	3	0	0	0	0	0	0	168	58	20.5	1	1
1	45	3	4	5.5	5.5	5.5	30	0	4.25	1	0	0	8	6	2	4	4	0	1	1	0	0	0	0	0	0	165	58	21.3	1	1
1	26	3	2	8	9.5	8.4	30	1.5	4.71	0	0	1	11	4	1	0	2	1	1	2	2	0	0	0	0	0	177	83	26.5	1	0
2	53	3	1	7.5	7.5	7.5	20	0	3.08	0	0	0	5	3	1	0	4	0	1	3	2	0	0	0	0	0	160	59	23	1	0
2	44	3	0	6.5	6.5	6.5	30	0	4.25	1	0	0	4	5	0	1	3	0	0	3	0	0	0	0	0	0	156	53	21.8	1	1
2	30	3	2	7	10.5	8	60	3.5	5.5	0	0	0	11	7	16	3	9	0	0	3	0	0	0	0	0	0	164	48	17.8	2	1
1	48	3	4	6	7.5	6.4	10	1.5	3.38	0	0	0	3	2	0	0	0	0	2	3	1	0	0	0	0	0	167	69	24.7	2	1
1	63	3	3	7.5	7.5	7.5	30	0	2.75	0	0	0	3	4	1	0	4	0	1	1	2	0	1	0	0	0	174	63	20.8	0	0
2	22	3	2	8	10	8.6	10	2	6.45	0	0	0	11	4	5	2	3	0	1	3	0	0	0	0	0	0	158	43	17.2	2	1
1	30	3	1	7.5	8	7.6	20	0.5	6.15	1	0	0	9	4	1	0	4	0	2	1	0	0	0	0	0	0	177	69	22	2	1
1	59	3	3	6	7	6.3	10	1	1.81	0	1	0	7	2	0	0	0	0	1	3	2	0	1	0	0	0	164	70	26	1	1
2	64	3	0	7.5	7.5	7.5	10	0	1.92	0	0	0	8	2	0	0	0	0	0	3	0	0	0	1	0	0	155	57	23.7	0	1
2	38	3	4	7.5	10.5	8.4	10	3	3.85	1	0	0	7	2	9	6	3	0	1	3	0	0	0	0	0	0	153	62	26.5	2	1
1	42	3	1	7	7	7	10	0	3.67	0	0	0	6	3	4	3	8	0	2	2	2	0	0	0	0	0	175	64	20.9	1	2
1	50	3	3	5	7	5.6	10	2	1.95	1	0	0	8	7	12	3	5	1	2	3	2	0	1	0	0	0	174	62	20.5	1	1
1	29	3	3	8	11	8.9	20	3	3.76	1	0	0	7	4	5	3	2	0	2	3	0	0	0	0	0	0	175	58	18.9	1	1
1	37	3	2	7	10	7.9	5	3	3.01	0	0	0	1	2	3	6	9	0	2	1	1	0	0	0	0	0	178	67	21.1	2	0
2	40	3	2	8	8	8	10	0	2.17	0	0	0	8	2	0	8	2	0	1	3	0	0	0	0	0	0	162	55	21	1	1
2	28	3	4	7	11	8.1	20	4	4.4	0	0	0	3	3	2	2	7	0	2	3	0	0	0	0	0	0	163	50	18.8	2	2
2	50	3	1	8	10	8.6	15	2	3.54	0	0	0	9	1	4	3	8	0	0	3	0	0	0	0	0	0	162	55	21	1	1
2	61	3	0	9.5	9.5	9.5	10	0	2.92	0	0	0	4	1	1	6	6	0	1	3	0	0	0	1	0	0	153	68	29	0	0
1	63	3	0	7	7	7	20	0	1.83	0	0	0	2	4	4	5	5	0	2	1	0	0	1	1	0	0	166	56	20.3	0	0
2	41	14	1	7.5	9	7.9	60	1.5	2.96	0	0	0	3	8	9	6	13	0	1	3	0	0	0	0	0	0	150	41	18.2	1	0
1	38	14	1	6.5	8.5	7.1	10	2	5.7	0	0	0	11	4	2	4	0	1	0	1	2	0	0	0	0	0	173	86	28.7	1	2
2	56	14	4	6	7	6.3	40	1	3.81	0	0	0	2	5	1	2	1	0	0	3	0	0	0	0	0	0	160	50	19.5	2	2
2	32	14	0	7	7	7	10	0	3.67	0	0	0	0	4	0	0	0	0	1	1	1	0	0	0	0	0	160	57	22.3	2	1
2	25	14	0	8	9	8.3	10	1	6.31	0	0	0	6	1	4	4	1	0	0	3	0	0	0	0	0	0	161	55	21.2	2	2
1	43	14	4	6	4	5.4	30	0	5.5	1	0	0	12	7	7	5	11	0	0	3	2	0	0	0	0	0	170	67	23.2	2	2
1	50	14	1	9	10	9.3	10	1	3.31	0	0	0	11	4	0	1	0	0	1	1	1	0	0	0	0	0	163	62	23.3	1	0
1	26	14	0	6	6	6	8	0	3.13	0	0	0	6	6	1	3	2	1	0	2	1	0	1	0	0	0	180	80	24.7	2	0
1	70	14	0	5	5	5	60	0	1.5	1	0	0	3	9	0	1	10	0	2	1	1	0	1	0	1	0	170	71	24.6	1	0
2	67	14	0	8	8	8	30	0	2	0	0	0	3	5	5	3	5	0	0	3	0	0	0	0	0	0	150	55	24.4	0	0
2	27	14	0	7.5	9	7.9	10	1.5	4.13	0	0	0	2	4	3	2	7	0	1	3	0	0	0	0	0	0	165	52	19.1	1	0
2	42	14	0	9	9	9	30	0	3	0	0	0	6	6	5	6	7	0	0	3	1	0	0	0	0	0	160	52	20.3	1	1
1	52	14	1	6.5	6.5	6.5	30	0	3.75	0	0	0	6	8	4	6	14	0	2	1	0	0	0	0	0	0	170	64	22.1	1	1
1	27	14	1	7	7	7	20	0	3.83	0	0	0	2	4	2	1	5	0	2	1	1	0	0	0	0	0	175	70	22.9	2	1
1	74	14	3	8	8	8	10	0	2.17	0	0	0	7	3	3	2	7	0	2	1	0	0	0	0	0	0	170	54	18.7	0	0
1	34	14	3	7	8	7.3	10	1	3.81	0	0	0	7	4	3	3	8	0	2	1	1	0	0	0	0	0	180	76	23.5	1	1
2	35	14	0	6	6	6	5	0	3.08	1	0	0	15	10	12	5	19	1	0	3	0	0	0	0	0	0	170	78	27	2	1
2	58	14	3	8	8.5	8.1	10	0.5	2.24	0	0	0	8	4	3	3	9	0	1	3	0	0	0	0	0	0	168	60	21.3	0	0
2	80	14	3	9	9	9	20	0	1.83	0	0	0	5	4	4	1	8	0	0	3	0	0	0	0	0	0	158	55	22	0	0
1	41	14	1	8.5	8.5	8.5	20	0	2.58	0	0	0	3	3	3	1	5	0	0	3	0	0	0	0	0	0	175	72	23.5	2	0
1	42	14	1	8	7	7.7	30	0	6	0	0	0	11	4	1	2	1	0	1	1	0	0	0	0	0	0	170	68	23.5	2	2
2	43	14	1	6.5	8	6.9	30	1.5	5.46	0	0	0	0	6	3	6	5	1	1	3	0	0	0	0	0	0	160	50	19.5	1	1
2	27	14	0	8	8	8	20	0	7.33	0	0	0	1	3	0	2	0	0	0	3	0	0	0	0	0	0	155	53	22.1	2	0
2	55	14	3	8.5	8.5	8.5	20	0	2.08	0	0	0	4	2	2	1	1	0	0	3	0	0	0	0	0	0	155	53	22.1	0	0
2	63	14	3	5	5	5	30	0	2.5	0	0	0	1	4	2	3	7	0	0	3	0	0	0	0	0	0	158	56	22.4	0	0
2	36	14	0	6.5	6.5	6.5	30	0	3.25	0	0	0	0	4	1	2	5	0	1	3	0	0	0	0	0	0	160	52	20.3	2	0
1	37	14	4	6	9	6.9	10	3	4.6	0	0	0	5	4	2	3	2	1	1	1	0	0	0	0	0	0	174	78	25.8	2	1
1	28	14	4	7.5	9	7.9	10	1.5	6.13	1	0	0	3	2	1	1	0	0	0	3	1	0	0	0	0	0	168	65	23	2	1
1	72	14	3	7	7	7	30	0	2.33	0	0	0	9	4	1	0	2	1	1	2	0	0	1	0	0	0	167	68	24.4	0	0
1	56	14	3	8	8	8	30	0	2	0	0	0	0	3	0	0	0	1	1	1	0	0	0	0	0	0	160	65	25.4	0	1
1	39	14	1	7	7	7	10	0	1.67	1	0	0	12	5	2	0	3	1	2	1	0	0	0	0	0	0	172	65	22	1	0
1	48	14	4	7	7	7	20	0	2.83	0	0	0	0	4	4	1	2	0	0	2	2	0	0	0	0	0	174	66	21.8	1	1
1	64	14	0	6.5	6.5	6.5	30	0	0.75	0	0	0	3	4	4	0	7	0	2	1	2	0	0	0	0	0	170	55	19	0	1
1	58	14	1	6	6	6	20	0	3.33	1	0	0	3	5	0	0	2	1	1	2	2	0	0	0	0	0	164	68	25.3	1	2
1	25	14	0	6.5	6.5	6.5	40	0	5.92	0	0	0	0	4	0	0	5	0	0	3	2	0	0	0	0	0	172	65	22	2	2
2	21	14	0	7	8	7.3	20	1	2.98	0	0	0	2	2	0	0	0	0	0	3	2	0	0	0	0	0	155	42	17.5	2	1
2	45	14	4	7	7	7	20	0	2.83	0	0	0	4	4	3	3	2	0	0	3	1	0	0	0	0	0	152	50	21.6	1	1
2	38	14	0	6.5	6.5	6.5	30	0	1.75	0	0	0	4	5	0	2	6	0	1	3	0	0	0	0	0	0	160	47	18.4	1	1
2	59	14	0	6.5	6.5	6.5	30	0	1.75	0	0	0	7	7	3	7	8	0	0	3	2	0	0	0	0	0	158	62	24.8	0	0
2	77	14	0	6	6	6	30	0	1.5	1	0	0	0	4	0	0	2	0	0	3	2	0	0	0	0	0	150	42	18.7	0	1
2	66	14	3	8	7.5	7.9	30	0	1.25	0	0	0	8	6	13	5	13	0	0	3	0	0	0	0	0	0	157	63	25.6	0	0
2	79	14	3	8	8.5	8.1	20	0.5	1.4	0	0	0	10	4	9	5	6	0	0	3	0	0	0	0	0	0	155	47	19.6	0	0
1	76	14	3	2.5	3	2.6	180	0.5	4.32	1	0	0	11	15	13	8	25	1	2	2	0	1	1	0	0	1	168	63	22.3	0	0
2	47	14	3	7	8	7.3	10	1	2.81	0	0	0	12	4	6	4	7	0	0	3	0	0	0	0	0	0	158	54	21.6	1	1
2	50	14	1	6	6	6	30	0	3.5	1	0	0	5	7	1	3	7	0	1	3	0	0	0	0	0	0	161	63	24.3	1	1
2	37	14	1	7.5	9	7.9	20	1.5	3.3	0	0	0	5	3	1	2	4	0	1	3	0	0	0	0	0	0	160	55	21.5	1	1
1	40	14	4	8	10	8.6	10	2	2.45	0	0	0	4	3	1	1	2	1	1	1	2	0	1	0	0	0	178	80	25.2	2	2
1	39	14	4	8	8.5	8.1	10	0.5	3.74	0	0	0	3	3	1	1	2	1	2	1	0	0	1	0	0	0	180	90	27.8	2	1
1	54	14	2	7	8	7.3	10	1	3.81	0	0	0	14	2	2	2	4	0	0	3	1	0	0	0	0	0	170	67	23.2	1	1
1	26	14	0	9	8	8.7	10	0	4.17	0	0	0	3	2	1	2	1	0	1	1	0	0	0	0	0	0	174	63	20.8	2	1
2	21	14	2	6.5	7	6.6	10	0.5	3.49	0	0	0	4	1	2	2	2	0	1	3	0	0	0	0	0	0	160	55	21.5	1	1
1	50	14	1	6.5	6.5	6.5	1	0	2.77	0	0	0	4	2	0	0	0	1	1	2	0	0	0	0	0	0	173	75	25.1	1	1
1	37	14	1	6.5	6.5	6.5	20	0	3.58	0	1	0	3	6	0	1	5	0	1	1	2	0	0	0	0	0	173	71	23.7	1	1
2	49	14	0	10	10.5	10.1	30	0.5	3.57	1	0	0	5	6	3	4	7	0	0	3	0	0	0	0	0	0	163	63	23.7	1	1
1	25	14	4	6	9	6.9	10	3	4.6	0	1	0	0	3	0	0	5	0	2	1	2	0	0	0	0	0	178	69	21.8	2	0
2	72	14	0	6	6	6	5	0	2.08	0	0	0	3	2	0	0	0	0	0	3	0	0	1	0	0	0	158	53	21.2	0	0
2	26	14	0	5	4	4.7	60	0	7	0	0	0	0	9	2	0	7	0	1	3	1	0	0	0	0	0	163	56	21.1	2	2
2	52	14	0	6	6	6	5	0	2.08	0	0	0	2	5	0	0	4	0	0	3	0	0	0	0	0	0	155	51	21.2	0	2
2	39	14	4	6.3	8	6.8	5	1.7	3.49	0	0	0	3	4	8	1	9	0	1	3	0	0	1	0	0	0	162	65	24.8	1	2
1	71	14	0	6	6	6	5	0	1.08	0	0	0	0	3	0	0	4	0	0	2	2	0	1	0	0	0	165	62	22.8	0	0
1	43	14	4	6.5	10	7.5	5	3.5	3.83	1	0	0	4	5	4	2	7	0	1	2	1	0	0	0	0	0	170	68	23.5	2	1
1	54	6	3	6	8	6.6	15	2	3.54	1	0	0	3	3	0	1	2	0	1	1	1	0	0	0	0	0	170	60	20.8	1	1
2	37	6	4	6	8	6.6	10	2	3.45	1	0	0	7	5	1	2	3	0	1	3	1	0	0	0	0	0	158	55	22	1	1
2	43	6	3	7	9	7.6	20	2	3.12	1	0	0	3	3	2	1	5	0	1	3	1	0	0	0	0	0	160	55	21.5	1	2
1	32	6	2	7	9	7.6	20	2	4.12	0	0	0	2	3	0	0	1	0	1	3	0	0	0	0	0	0	175	68	22.2	2	2
1	60	6	1	7	8	7.3	10	1	2.81	0	0	0	4	3	0	1	3	0	1	1	0	0	0	0	0	0	165	62	22.8	1	2
1	25	6	0	7.5	7	7.4	10	0	3.67	1	0	0	5	3	2	0	5	0	1	3	0	0	0	0	0	0	177	68	21.7	2	2
2	56	6	4	7.5	8	7.6	10	0.5	3.99	0	0	0	4	3	0	0	3	0	0	3	1	0	0	0	0	0	170	65	22.5	1	1
2	23	6	4	6	10	7.1	30	4	4.07	0	0	0	6	4	2	2	2	0	0	3	0	0	0	0	0	0	164	57	21.2	1	2
2	63	6	2	8	8	8	10	0	3.17	0	0	0	5	2	2	0	1	0	0	3	0	0	1	0	0	0	165	58	21.3	2	1
1	55	11	3	8	8	8	10	0	3.17	0	0	0	4	3	2	0	7	0	0	3	1	0	0	0	0	0	172	64	21.6	0	1
1	37	11	1	6.5	6.5	6.5	30	0	3.75	1	0	0	11	7	13	1	4	0	1	1	0	0	0	0	0	0	170	64	22.1	2	2
2	28	11	4	9	12	9.9	30	3	5.43	0	0	0	10	4	7	5	9	0	1	2	2	0	0	0	0	0	165	66	24.2	1	2
2	66	11	0	6	6	6	10	0	1.17	0	0	0	3	3	1	0	8	0	0	3	2	0	0	0	0	0	167	65	23.3	0	0
2	42	11	1	6.5	8.5	7.1	30	2	4.04	1	0	0	9	4	7	6	6	0	0	3	0	0	0	0	0	0	160	55	21.5	2	1
2	32	11	0	10	10	10	60	0	4	0	0	0	1	5	0	0	4	0	0	3	0	0	0	0	0	0	164	64	23.8	2	1
1	44	11	3	7	11	8.1	60	4	2.07	1	0	0	7	7	10	6	13	0	2	1	2	0	0	0	0	0	172	60	20.3	2	2
1	23	11	2	7	8	7.3	20	1	4.98	1	0	0	5	5	4	1	9	0	1	1	0	0	0	0	0	0	172	59	19.9	2	2
1	65	11	0	7.5	7.5	7.5	30	0	1.75	0	0	0	5	3	2	2	1	0	1	3	2	0	0	0	0	0	170	70	24.2	2	0
2	51	11	0	7	7	7	10	0	2.67	0	0	0	0	2	0	1	0	0	0	3	2	0	0	0	0	0	153	65	27.8	0	0
1	45	11	4	5.3	5.3	5.3	20	0	3	1	0	0	10	8	3	3	10	0	1	3	2	0	0	0	0	0	178	85	26.8	2	1
2	41	11	4	7	9	7.6	20	2	4.12	0	0	0	5	2	1	1	3	0	1	3	2	0	0	0	0	0	170	61	21.1	2	0
1	29	11	4	7.5	5	6.8	30	0	6	1	0	0	9	8	3	4	11	0	2	3	2	0	0	0	0	0	174	74	24.4	2	1
2	57	11	1	5.5	6	5.6	1	0.5	2.84	0	0	0	13	4	3	0	0	1	0	3	0	0	0	0	1	0	161	73	28.2	0	0
1	39	11	3	8	10	8.6	10	2	4.45	1	0	0	11	4	11	4	7	1	1	2	1	0	0	0	1	0	168	80	28.3	0	0
2	67	11	0	7	7	7	10	0	0.67	0	0	0	5	4	1	2	3	0	0	3	0	0	0	0	0	0	150	51	22.7	0	0
1	58	11	4	7.5	7.5	7.5	20	0	2.58	0	0	0	7	1	2	1	1	0	0	2	0	0	1	0	0	0	163	65	24.5	1	1
2	53	10	1	8	8	8	20	0	2.33	0	1	0	6	2	0	0	0	0	0	3	2	0	0	0	0	0	157	53	21.5	1	1
1	55	10	4	6.5	6.5	6.5	60	0	2.75	0	0	0	6	6	2	3	3	0	2	1	2	0	0	0	0	0	167	60	21.5	1	2
1	45	10	2	7	6	6.7	20	0	3.33	0	0	0	2	2	0	0	0	0	2	3	2	0	0	0	0	0	179	82	25.6	1	1
1	61	10	3	4.5	4.5	4.5	20	0	-0.42	1	0	0	6	10	4	2	11	1	1	3	2	0	0	0	0	0	175	77	25.1	0	0
2	64	10	0	5	5	5	120	0	5.5	1	0	0	0	12	18	8	26	0	0	3	2	0	0	0	0	0	150	56	24.9	0	0
2	59	6	0	5.5	5.5	5.5	10	0	1.92	0	0	0	4	5	0	0	1	0	1	3	2	0	0	0	0	0	153	54	23.1	0	2
1	21	6	0	6	6	6	5	0	3.08	0	0	0	0	2	0	0	1	0	0	2	2	0	0	0	0	0	171	60	20.5	2	1
1	61	6	3	6.5	6.5	6.5	60	0	1.25	1	0	0	5	7	14	2	16	0	0	2	1	0	0	1	0	0	162	57	21.7	1	0
2	38	6	4	6.5	7.5	6.8	5	1	3.98	1	0	0	4	3	1	0	1	0	0	3	0	0	0	0	0	0	160	50	19.5	2	1
1	36	6	2	8.5	8.5	8.5	30	0	4.75	0	0	0	2	4	2	2	3	1	1	1	0	0	0	0	0	0	168	72	25.5	2	1
2	48	6	1	5	6	5.3	20	1	3.98	1	0	0	6	7	2	1	3	0	0	3	0	0	0	0	0	0	157	55	22.3	1	2
2	61	6	0	6.5	6.5	6.5	60	0	4.75	1	0	0	7	9	6	5	12	1	0	3	2	0	1	0	1	0	160	64	25	1	0
1	40	6	4	7	7	7	20	0	3.83	0	0	0	4	4	2	1	2	0	1	1	2	0	0	0	0	0	175	70	22.9	2	1
1	32	11	2	7	7	7	90	0	7	0	0	0	3	7	4	5	22	0	0	3	1	0	0	0	0	0	167	67	24	0	0
1	23	11	2	6	6	6	30	0	5.5	1	1	0	16	12	13	7	10	1	2	1	2	0	0	0	0	0	180	70	21.6	0	0
2	73	11	0	8	8	8	5	0	1.58	0	0	0	6	4	8	5	11	1	2	3	0	0	1	0	0	0	150	55	24.4	0	0
2	57	11	0	7	7	7	5	0	1.58	0	0	0	0	2	1	2	5	0	1	3	0	0	0	0	0	0	150	50	22.2	1	1
1	62	11	3	7	7	7	90	0	3	1	1	0	4	10	1	4	20	0	0	1	0	0	0	0	0	0	160	52	20.3	2	0
2	21	11	4	8	10	8.6	30	2	4.79	0	0	0	4	4	1	2	4	0	1	3	0	0	0	0	0	0	158	48	19.2	2	2
2	41	11	1	7	7	7	5	0	3.58	0	0	0	8	1	1	2	4	1	0	3	0	0	0	0	0	1	162	67	25.5	1	2
2	39	11	0	6	9	6.9	30	3	3.93	0	0	0	6	4	2	0	0	0	1	3	1	0	0	0	0	0	160	52	20.3	1	0
1	43	11	1	3	3	3	60	0	5.5	1	0	0	5	10	9	7	15	1	1	3	0	0	0	0	0	0	168	77	27.3	1	0
1	58	11	3	6	6	6	5	0	3.08	1	0	0	6	6	3	2	10	1	1	3	2	0	0	0	0	0	170	60	20.8	0	0
1	59	6	0	4	4	4	5	0	4.08	1	0	0	3	5	1	0	1	1	0	3	0	0	1	0	0	0	159	54	21.4	1	0
1	62	6	3	7.5	7.5	7.5	10	0	2.42	0	0	0	4	2	0	0	2	0	0	3	2	0	0	0	0	0	157	45	18.3	0	0
2	26	6	4	6.5	6.5	6.5	10	0	4.42	1	0	0	4	4	1	0	2	0	1	3	2	0	0	0	0	0	166	52	18.9	2	1
1	21	6	0	8	11	8.9	30	3	3.93	0	0	0	3	3	0	3	5	0	1	1	2	0	0	0	0	0	173	62	20.7	2	0
2	70	6	0	7.5	7.5	7.5	30	0	2.75	1	0	0	7	5	9	0	13	1	0	3	0	0	1	0	0	0	140	43	21.9	0	0
2	30	6	4	6	6	6	2	0	4.03	0	0	0	0	5	1	1	2	0	1	3	2	0	0	0	0	0	165	55	20.2	2	2
2	59	6	0	8	7	7.7	5	0	2.58	0	0	0	8	1	1	2	0	0	0	2	0	0	0	1	0	1	160	56	21.9	0	0
1	37	6	1	8.5	8.5	8.5	5	0	4.33	0	0	0	4	3	0	0	1	0	2	1	1	0	0	0	0	0	164	68	25.3	1	1
2	45	6	2	7.5	7.5	7.5	5	0	3.83	1	0	0	5	4	4	2	2	0	0	3	2	0	0	0	0	0	160	60	23.4	1	1
1	48	6	4	6	6.5	6.1	20	0.5	3.5	1	0	0	8	4	1	1	3	0	2	3	1	0	0	0	1	0	161	60	23.1	2	2
1	29	11	3	5	7	5.6	10	2	3.95	1	1	0	3	4	2	1	3	0	2	1	1	0	0	0	0	0	180	80	24.7	1	1
1	63	11	1	7	7	7	5	0	2.58	0	0	0	1	5	3	0	3	0	1	2	2	0	1	0	0	0	167	68	24.4	1	2
1	49	11	4	8	10	8.6	10	2	3.95	1	0	0	3	3	2	0	1	0	1	2	2	0	0	0	0	0	177	78	24.9	2	2
1	56	11	1	8	10	8.6	10	2	4.45	0	0	0	4	3	0	0	1	0	1	2	2	0	0	0	0	0	178	60	18.9	2	2
2	26	11	4	7	10	7.9	30	3	4.43	0	0	0	1	3	3	1	6	0	1	3	2	0	0	0	0	0	166	60	21.8	2	2
2	62	11	0	7.5	7.5	7.5	5	0	2.33	0	0	0	6	3	2	3	2	0	0	3	0	0	0	0	0	0	159	56	22.2	0	1
1	32	11	4	8	10	8.6	15	2	3.54	0	0	0	4	3	3	1	4	0	1	1	1	0	0	0	0	0	175	67	21.9	2	2
2	32	11	4	6	6	6	10	0	3.17	0	0	0	2	4	0	1	4	0	0	3	2	0	0	0	0	0	158	55	22	2	1
1	47	11	3	6	7	6.3	5	1	2.73	1	0	0	5	3	3	1	1	0	1	1	1	0	0	0	0	0	172	70	23.7	1	1
2	23	11	4	8	8	8	30	0	3.5	0	0	0	1	3	0	1	0	0	0	3	2	0	0	0	0	0	158	88	35.3	2	0
2	34	11	0	9	9	9	15	0	4.75	0	0	0	0	1	1	1	2	0	0	3	1	0	0	0	0	0	153	45	19.2	1	0
1	24	11	0	6.5	6.5	6.5	20	0	3.58	0	0	0	7	5	1	2	3	0	1	3	2	0	0	0	0	0	186	90	26	2	1
2	55	11	2	7	7	7	10	0	2.67	1	0	0	14	11	6	6	19	0	0	3	0	0	0	0	0	0	159	56	22.2	1	0
1	39	11	4	5.5	5.5	5.5	120	0	4.25	0	0	0	9	11	8	6	12	1	2	2	1	0	0	0	0	0	170	85	29.4	2	0
2	64	11	0	8	8	8	60	0	3	0	0	0	0	5	4	3	4	0	0	3	2	0	0	0	0	0	155	52	21.6	0	0
2	61	11	2	6	6	6	30	0	1.5	0	1	0	2	6	0	2	3	0	1	3	2	0	0	0	0	0	150	45	20	0	0
1	69	11	1	7	7	7	3	0	1.55	0	0	0	6	4	3	1	3	0	0	1	2	0	0	0	0	0	169	62	21.7	0	0
2	41	11	0	8	10	8.6	60	2	4.29	0	0	0	2	7	12	0	5	0	2	3	0	0	0	0	0	0	154	52	21.9	1	0
1	57	11	1	6	6	6	10	0	3.17	1	0	0	4	5	2	0	2	0	0	3	0	0	0	1	0	0	168	80	28.3	1	0
1	48	10	3	6.5	7.5	6.8	20	1	3.23	1	0	0	7	2	1	0	0	0	2	2	2	0	0	0	0	0	176	75	24.2	1	1
2	58	10	0	6	6	6	120	0	4	1	0	0	4	6	0	4	18	0	0	3	2	0	1	0	0	1	153	47	20.1	1	0
2	44	10	0	4.5	8.5	5.6	20	4	4.65	1	0	0	3	5	0	0	2	0	0	3	0	0	0	0	0	0	162	60	22.9	1	1
1	39	10	1	7.5	7.5	7.5	20	0	4.08	1	0	0	4	1	0	0	0	0	2	1	1	0	0	0	0	0	165	70	25.7	1	1
2	30	10	4	8.5	8.5	8.5	30	0	4.75	0	0	0	8	3	0	0	1	0	1	3	1	0	0	0	0	0	156	50	20.5	2	1
1	54	10	1	6	6	6	10	0	4.17	0	0	0	4	3	0	0	1	0	0	2	2	0	1	0	0	0	169	72	25.2	1	1
2	21	10	0	5	5	5	15	0	4.75	0	0	0	7	7	6	4	17	0	1	3	2	0	0	0	0	0	168	48	17	2	0
1	24	10	0	8	9	8.3	5	1	4.23	0	0	0	0	0	0	0	0	0	0	2	1	0	0	0	0	0	175	61	19.9	2	2
2	73	10	1	7	7	7	10	0	1.67	0	0	0	5	3	1	2	1	0	1	3	1	0	0	0	0	0	150	40	17.8	0	0
1	65	10	3	7	7	7	10	0	1.67	0	0	0	4	3	0	0	0	1	1	1	1	0	1	0	0	0	170	70	24.2	1	0
2	70	10	0	10	10	10	10	0	2.17	0	0	0	6	4	6	2	1	1	0	3	1	0	0	1	0	0	156	72	29.6	0	1
1	27	10	4	7	8.5	7.4	40	1.5	4.38	0	0	0	8	7	9	2	3	1	1	2	2	0	0	0	0	0	172	59	19.9	2	0
1	53	10	3	5	5	5	10	0	1.67	0	1	0	10	7	0	6	3	0	2	1	2	0	0	0	0	0	170	60	20.8	1	99
2	44	10	4	7	9	7.6	30	2	4.29	1	0	0	3	6	0	0	5	0	0	3	0	0	0	0	0	0	160	59	23	1	0
2	31	10	2	8.5	8	8.4	10	0	3.17	1	0	0	11	2	0	3	0	0	1	3	0	0	0	0	0	0	165	50	18.4	2	1
2	26	10	4	6	9	6.9	20	3	4.76	1	0	0	5	4	3	4	8	0	1	3	0	0	0	0	0	0	167	50	17.9	2	2
1	30	10	1	9	9	9	10	0	3.67	0	0	0	0	2	0	0	1	0	1	1	2	0	0	0	0	0	183	90	26.9	2	2
1	69	10	2	7.5	7.5	7.5	10	0	1.92	0	0	0	1	1	0	0	2	0	0	2	2	0	0	0	0	0	162	64	24.4	0	0
2	50	10	1	6	9	6.9	20	3	3.76	1	0	0	11	5	0	0	1	0	2	3	2	0	0	1	0	0	150	60	26.7	0	1
1	41	10	4	7	7	7	10	0	2.67	0	0	0	12	5	4	2	5	0	1	2	0	0	0	0	0	0	170	60	20.8	2	2
1	40	6	1	9	9	9	20	0	6.33	0	0	0	7	3	0	1	1	0	2	1	0	0	0	0	0	0	178	84	26.5	1	1
1	78	6	0	7.5	7.5	7.5	5	0	0.83	0	0	0	5	1	0	0	2	0	0	2	2	0	1	0	0	0	160	68	26.6	0	99
1	53	6	3	7.5	7.5	7.5	10	0	2.92	0	0	0	9	1	1	0	2	0	1	1	0	0	0	0	1	0	170	62	21.5	0	0
1	38	6	4	8	9	8.3	15	1	3.39	0	1	0	10	4	1	0	1	0	2	2	1	0	0	0	0	0	171	68	23.3	2	1
1	25	6	0	5	6	5.3	5	1	3.73	0	0	0	10	2	1	3	1	0	1	3	2	0	1	0	0	0	175	80	26.1	2	2
2	48	6	0	5.5	6	5.6	10	0.5	2.49	0	0	0	6	3	0	0	2	0	0	3	2	0	0	0	0	0	160	62	24.2	1	1
2	51	6	0	7	7.5	7.1	20	0.5	2.9	0	0	0	8	2	1	0	3	0	1	3	1	0	0	0	0	0	168	55	19.5	1	2
2	21	6	0	10	10	10	5	0	3.08	0	0	0	2	1	0	2	1	0	0	3	1	0	0	0	0	0	166	55	20	2	1
2	32	6	0	8	8	8	20	0	3.83	0	0	0	8	3	2	7	3	0	1	3	1	0	0	0	0	0	161	54	20.8	1	0
2	60	6	0	7	7	7	60	0	5.5	1	0	0	15	6	0	0	3	0	1	2	1	0	1	0	0	1	165	75	27.5	1	99
1	60	10	1	9	9	9	5	0	1.58	0	0	0	3	0	1	0	0	0	0	3	0	0	0	1	0	0	167	60	21.5	1	1
2	29	10	4	8	10	8.6	30	2	4.79	0	0	0	6	2	0	3	0	0	0	3	0	0	0	0	0	0	161	60	23.1	2	1
1	26	10	4	8	9	8.3	30	1	4.64	0	0	0	2	5	0	1	4	0	2	3	1	0	0	0	0	0	173	70	23.4	2	1
2	41	10	4	7	7	7	20	0	3.83	0	0	0	8	4	3	1	2	0	1	3	0	0	0	0	0	0	153	55	23.5	1	1
1	41	10	4	6.5	8	6.9	30	1.5	2.96	0	0	0	4	5	1	0	1	1	2	1	1	0	0	0	1	0	172	82	27.7	2	2
2	54	10	0	6	6	6	60	0	3	1	0	0	6	8	6	6	11	0	0	3	2	0	1	0	0	0	163	53	19.9	0	0
2	61	10	2	8	8.5	8.1	5	0.5	2.65	0	0	0	5	2	0	0	3	0	0	3	0	0	0	0	0	0	159	57	22.5	0	0
1	53	10	4	5	5	5	40	0	2.67	1	0	0	2	7	6	6	13	0	0	3	2	0	0	0	0	0	167	60	21.5	2	1
1	33	10	4	7	8	7.3	30	1	4.14	0	0	0	5	4	2	1	1	0	1	3	0	0	0	0	0	0	170	57	19.7	2	0
1	19	11	0	8	8	8	10	0	3.67	0	0	0	13	2	0	0	2	0	1	1	0	0	0	0	0	0	178	56	17.7	2	1
2	73	11	0	7.5	7.5	7.5	20	0	2.58	1	0	0	14	7	7	7	16	0	0	3	0	0	0	0	0	1	155	45	18.7	0	0
1	63	11	0	6.5	7	6.6	10	0.5	3.49	0	0	0	11	3	1	0	1	1	1	3	0	0	0	0	0	1	162	70	26.7	1	0
2	47	11	0	8.5	9	8.6	10	0.5	5.49	1	0	0	9	3	0	0	2	0	0	1	2	0	0	0	0	0	157	53	21.5	1	0
2	53	11	0	8	8	8	20	0	4.33	0	0	0	10	4	1	1	2	0	0	3	0	0	0	0	0	0	158	52	20.8	1	1
1	34	11	2	7	8	7.3	10	1	3.31	0	0	0	8	0	0	2	1	0	1	1	2	0	0	0	0	0	171	58	19.8	0	0
1	48	11	3	7.5	7.5	7.5	10	0	2.92	1	0	0	10	7	2	4	5	0	1	2	0	0	0	0	0	0	176	68	22	1	0
1	51	11	1	6	6	6	3	0	5.05	1	0	0	9	4	0	1	4	0	0	1	1	0	0	0	0	0	173	78	26.1	1	1
2	52	10	0	7.5	10	8.2	5	2.5	3.19	0	0	0	7	1	5	4	5	0	1	3	0	0	0	0	0	0	164	55	20.4	0	1
2	28	10	4	7	8	7.3	30	1	4.14	0	0	0	5	5	1	0	4	0	1	3	1	0	0	0	0	0	168	61	21.6	2	1
1	20	10	0	8	9	8.3	60	1	7.14	0	0	0	9	6	8	3	6	0	1	1	1	0	0	0	0	0	168	51	18.1	1	2
2	67	10	3	7.5	8	7.6	10	0.5	3.99	0	0	0	11	2	0	2	5	0	2	3	0	0	0	1	0	0	156	49	20.1	0	0
1	35	10	4	9.5	10.5	9.8	40	1	3.56	0	0	0	8	8	15	2	9	0	1	1	0	0	0	0	0	0	156	43	17.7	2	0
2	36	10	4	7	8.5	7.4	30	1.5	4.21	0	0	0	7	4	5	4	2	0	0	3	2	0	0	0	0	0	167	67	24	2	1
1	45	10	4	6.5	7	6.6	20	0.5	2.65	0	0	0	13	6	1	2	6	0	2	3	0	0	0	0	0	0	161	67	25.8	2	1
1	52	10	2	5	6	5.3	30	1	3.14	0	0	0	2	8	3	5	3	0	0	3	2	0	0	0	0	0	170	70	24.2	2	2
1	63	10	1	5	5	5	1	0	0.52	0	0	0	1	5	1	0	2	0	0	3	0	0	0	0	0	0	165	60	22	0	1
2	42	10	1	7	8	7.3	10	1	4.81	0	0	0	3	1	0	0	0	0	0	3	1	0	0	0	0	0	150	48	21.3	1	2
1	27	13	2	7	7	7	10	0	4.67	0	0	0	7	4	0	1	2	0	1	3	1	0	0	0	0	0	173	82	27.4	2	1
1	39	13	3	5.7	7	6	60	1.3	4.02	0	0	0	3	7	3	6	8	0	2	1	0	0	0	0	0	0	167	55	19.7	1	1
1	47	13	3	6.5	6.5	6.5	30	0	1.25	0	0	0	4	5	0	1	5	0	2	1	0	0	0	0	0	0	173	63	21	1	1
2	45	13	4	4	4	4	40	0	3.67	1	0	0	1	13	1	8	19	1	2	3	2	0	0	0	0	0	160	62	24.2	1	2
1	59	13	4	6.5	6.5	6.5	15	0	2.5	0	0	0	3	4	1	0	4	0	2	2	2	0	0	0	0	0	174	74	24.4	2	2
2	54	13	0	7	7	7	30	0	3	0	0	0	5	6	4	3	3	0	0	3	0	0	0	0	1	0	158	48	19.2	0	0
1	60	13	4	8	8	8	5	0	1.08	0	0	0	4	3	1	0	3	1	2	3	2	0	1	1	0	0	161	70	27	0	1
2	61	13	1	6	6	6	30	0	2.5	1	0	0	5	5	0	0	7	0	1	3	0	0	0	0	0	0	165	68	25	0	1
1	21	13	0	8	8.5	8.1	10	0.5	4.74	0	0	0	2	2	0	3	0	0	2	1	1	0	0	0	0	0	179	65	20.3	1	0
1	33	13	4	7.5	9.5	8.1	30	2	4.04	0	0	0	2	2	0	0	0	0	2	2	1	0	0	0	0	0	173	65	21.7	2	2
1	45	13	1	6	6	6	10	0	3.67	1	1	0	5	5	0	1	6	0	1	1	1	0	0	0	0	0	169	78	27.3	2	2
2	43	13	1	6.5	6.5	6.5	30	0	2.75	1	0	0	7	6	1	0	3	1	0	3	0	0	0	0	0	0	160	68	26.6	1	1
1	52	13	3	7	6	6.7	30	0	2.5	0	0	0	3	3	0	0	0	0	0	1	2	0	0	0	0	0	170	67	23.2	1	1
2	59	13	3	7	7	7	60	0	2.5	1	0	0	0	8	3	9	10	0	0	3	2	0	0	0	1	0	155	60	25	0	0
1	68	13	3	6	6	6	10	0	3.17	1	1	0	13	7	4	2	3	1	0	2	0	0	1	1	0	0	170	65	22.5	1	0
2	66	13	3	7	7	7	60	0	3.5	0	0	0	9	7	3	1	7	0	1	3	2	0	0	0	0	0	154	58	24.5	0	0
1	27	13	2	7	9	7.6	10	2	5.95	1	0	0	9	5	2	3	4	0	1	1	1	0	0	0	0	0	181	84	25.6	2	0
2	28	13	4	5.5	6	5.6	30	0.5	3.82	1	0	0	5	7	3	1	5	0	1	3	2	0	0	0	0	0	168	54	19.1	2	1
1	33	13	2	4	4	4	30	0	6.5	1	0	0	13	6	1	6	1	1	2	1	0	0	0	0	0	0	181	82	25	1	1
1	44	13	0	4	6	4.6	10	2	1.45	1	0	1	3	13	12	8	24	1	2	1	1	0	0	0	0	0	168	53	18.8	2	0
2	45	13	4	8	10	8.6	15	2	3.04	0	0	0	3	2	0	1	0	0	1	3	2	0	0	0	0	0	167	58	20.8	1	0
1	59	13	1	5.5	5.5	5.5	5	0	2.83	0	0	0	12	4	4	2	1	1	1	2	2	0	1	1	0	1	169	79	27.7	1	1
2	57	13	1	6	6	6	10	0	2.17	0	0	0	8	5	2	3	2	1	2	3	0	0	0	0	0	0	156	65	26.7	0	0
2	67	13	0	5	8	5.9	60	3	0.93	1	0	0	1	13	14	9	25	0	0	3	0	0	0	0	0	0	155	53	22.1	0	0
1	22	13	0	7.5	8.5	7.8	30	1	3.89	0	0	0	4	3	0	2	0	0	0	3	2	0	0	0	0	0	179	70	21.8	2	1
2	28	13	4	6	9	6.9	60	3	2.43	1	0	0	9	9	5	5	9	0	1	2	0	0	0	0	0	0	155	52	21.6	2	0
1	30	13	4	9	9	9	5	0	5.58	1	0	0	5	1	1	0	1	0	1	2	1	0	0	0	0	0	175	87	28.4	2	1
2	31	13	4	7	9	7.6	30	2	5.29	0	0	0	7	5	9	3	18	0	1	3	2	0	0	0	0	0	155	78	32.5	1	2
1	42	13	4	6.5	7.5	6.8	10	1	4.06	0	0	0	2	2	0	1	0	1	2	1	0	0	0	0	0	0	170	85	29.4	2	1
2	44	13	1	6	7	6.3	20	1	3.48	1	0	0	5	3	0	0	1	0	0	3	1	0	0	0	0	0	158	54	21.6	1	1
1	53	13	3	5	7	5.6	60	2	5.79	1	0	0	2	9	3	4	3	0	1	1	0	0	0	0	1	0	179	78	24.3	0	0
2	50	13	1	7	9	7.6	180	2	5.79	1	0	0	0	6	8	2	15	0	2	3	2	0	0	0	0	0	163	55	20.7	1	1
1	63	13	1	5	5	5	10	0	2.67	0	0	0	5	2	0	0	0	0	2	1	0	0	0	0	0	0	173	82	27.4	0	0
1	73	13	3	9	9	9	5	0	0.58	0	0	0	9	2	4	4	2	0	0	2	0	0	1	0	0	0	162	53	20.2	0	0
2	64	13	0	5	5	5	5	0	2.58	1	0	0	0	3	1	3	5	0	0	3	0	1	1	0	1	1	161	68	26.2	0	0
2	71	13	0	6	6	6	120	0	2	1	0	0	5	14	21	7	25	0	0	3	0	0	1	0	0	0	157	51	20.7	0	0
1	25	13	4	6	12	7.7	60	6	6.86	0	0	0	8	4	0	2	4	0	2	1	2	0	0	0	0	0	182	96	29	1	2
2	23	13	0	6	6	6	20	0	4.33	0	0	0	6	3	2	0	1	0	1	3	2	0	0	0	0	0	163	60	22.6	2	1
1	32	13	4	7.5	9	7.9	30	1.5	4.46	0	0	0	3	4	4	4	8	1	2	1	2	0	0	0	0	0	177	68	21.7	2	0
2	36	13	1	6.5	6.5	6.5	5	0	2.83	1	0	0	10	3	5	2	0	0	0	3	0	0	0	0	0	0	163	53	19.9	1	2
1	45	13	1	7	6.5	6.9	10	0	3.42	0	0	0	3	2	0	4	2	0	2	1	2	0	1	0	0	0	165	70	25.7	2	1
2	49	13	0	8	10	8.6	10	2	4.45	0	0	0	0	0	1	1	0	0	0	3	0	0	0	0	0	0	158	50	20	1	2
1	56	13	4	7	7	7	20	0	1.83	0	0	0	2	5	4	1	2	0	1	2	2	0	0	0	0	0	178	74	23.4	2	2
2	58	13	0	8	8	8	10	0	3.17	0	0	0	4	2	0	1	1	0	0	3	2	0	0	0	0	0	160	55	21.5	1	2
1	71	13	3	4	10	5.7	30	6	-0.64	0	1	0	9	8	10	5	4	0	2	2	0	0	0	0	0	1	175	68	22.2	1	0
2	67	13	0	8	8	8	30	0	2.5	0	0	0	7	3	3	2	4	0	0	3	0	0	0	0	0	0	160	57	22.3	0	0
1	20	13	0	11	9	10.4	2	0	3.53	0	0	0	2	0	2	0	0	0	0	3	2	0	0	0	0	0	170	60	20.8	2	99
2	19	13	0	8	8	8	30	0	4.5	0	0	0	8	3	5	3	5	0	1	3	0	0	0	0	0	0	162	52	19.8	2	1
1	36	13	1	6	7	6.3	5	1	3.23	1	1	0	9	6	3	7	9	0	2	3	0	0	0	0	0	0	170	67	23.2	2	1
2	38	13	4	6.5	8	6.9	5	1.5	3.05	0	0	0	3	1	1	2	0	0	1	3	2	0	0	0	0	0	160	56	21.9	2	2
1	49	13	4	7	7	7	5	0	2.58	0	0	0	10	4	3	0	3	0	2	3	2	0	0	0	0	0	163	61	23	2	1
2	47	13	1	7.5	7.5	7.5	30	0	3.25	1	0	0	1	5	3	1	5	0	0	3	0	0	0	0	0	0	157	50	20.3	2	1
1	57	13	3	9	9	9	1	0	1.02	0	1	0	3	1	1	4	0	0	2	2	1	0	1	0	0	0	165	65	23.9	0	0
2	56	13	0	7.5	8	7.6	20	0.5	2.15	0	0	0	11	2	6	3	1	0	1	3	2	0	0	0	0	0	165	63	23.1	1	1
1	62	13	0	8	8	8	10	0	2.17	0	0	1	6	1	0	1	0	0	0	3	2	0	0	0	1	0	163	67	25.2	2	1
2	74	13	0	7.7	7.7	7.7	10	0	1	0	0	0	5	4	9	8	14	1	1	3	0	0	0	0	0	0	160	63	24.6	0	0
1	28	5	2	6.5	10	7.5	3	3.5	3.8	0	0	0	0	0	0	0	0	0	1	3	2	0	0	0	0	0	175	60	19.6	2	1
2	20	5	0	12	12	12	5	0	4.08	0	0	0	0	1	0	1	1	0	0	3	2	0	0	0	0	0	161	52	20.1	1	0
1	38	5	3	7	10	7.9	2	3	3.96	0	0	0	0	0	0	1	0	0	1	1	1	0	0	0	0	0	183	80	23.9	2	1
2	38	5	0	7.5	7.5	7.5	10	0	2.92	0	0	0	2	2	0	1	1	0	0	3	1	0	0	0	0	0	156	51	21	2	1
1	46	5	1	6	8	6.6	2	2	2.82	0	0	0	4	1	0	0	1	0	0	3	2	0	0	0	0	0	175	64	20.9	1	1
2	46	5	0	6	6	6	3	0	2.05	1	0	0	1	3	0	1	1	0	1	3	0	0	0	0	0	0	160	52	20.3	1	1
1	55	5	0	4	4	4	90	0	3.5	1	0	0	12	18	20	8	28	1	1	1	0	0	1	0	0	0	170	65	22.5	0	0
1	62	5	3	4	4	4	1	0	3.02	1	1	0	7	5	2	0	4	0	0	3	2	0	0	0	0	0	167	59	21.2	0	0
2	67	5	0	6	6	6	60	0	2	0	0	0	1	5	0	0	1	0	2	3	0	0	1	1	0	0	147	52	24.1	0	0
1	24	5	2	8.5	10.5	9.1	10	2	4.2	0	0	0	13	2	0	0	0	0	2	1	0	0	0	0	0	0	182	79	23.8	2	2
2	29	5	2	6.5	9.5	7.4	30	3	4.68	0	0	0	13	9	6	9	18	0	1	1	0	0	0	0	0	0	154	41	17.3	1	0
1	32	5	2	7	7	7	10	0	4.17	1	0	0	11	4	0	0	3	0	1	2	0	0	0	0	0	0	175	72	23.5	2	1
2	36	5	2	7.5	7.3	7.5	30	0	3.33	0	0	0	7	5	4	2	2	0	0	3	1	0	0	0	0	0	162	56	21.3	2	2
1	47	5	4	5.5	7.5	6.1	30	2	3.54	1	0	0	8	5	0	2	3	0	2	3	2	0	0	0	0	0	175	75	24.5	2	1
2	46	5	0	8	8	8	20	0	2.83	0	0	0	7	3	1	0	0	0	0	3	2	0	0	0	0	0	151	60	26.3	1	0
1	56	5	1	7.5	7.5	7.5	10	0	1.92	0	0	0	14	3	1	2	0	0	1	2	2	0	0	0	0	0	172	69	23.3	0	0
2	50	5	0	7	7	7	10	0	2.67	0	0	0	11	3	0	0	0	0	1	3	2	0	0	0	0	0	157	63	25.6	1	2
1	68	5	0	7	7	7	10	0	1.17	0	0	0	5	1	0	0	0	0	2	3	2	0	0	0	0	0	178	85	26.8	1	0
2	63	5	0	8	8	8	30	0	2.5	0	0	0	13	2	0	3	0	0	0	3	0	0	0	0	0	0	152	65	28.1	0	0
2	23	5	0	7	7	7	20	0	5.83	0	0	0	4	7	8	5	2	0	0	3	1	0	0	0	0	0	166	57	20.7	2	2
1	39	5	4	5	7	5.6	30	2	4.29	0	0	0	7	5	1	0	0	1	1	3	1	0	0	0	0	0	173	80	26.7	2	2
2	38	5	0	7	9.5	7.7	20	2.5	5.19	0	0	0	7	3	2	4	2	0	0	3	0	0	0	0	0	0	166	55	20	2	1
1	40	5	4	7	10	7.9	30	3	3.43	1	0	0	14	6	9	0	11	0	0	3	0	0	0	0	0	0	170	70	24.2	2	2
2	45	5	0	6	7	6.3	20	1	3.48	0	0	0	6	3	0	2	1	0	0	3	2	0	0	0	0	0	162	76	29	1	0
1	58	5	4	7	7	7	10	0	1.67	0	0	0	7	4	0	2	1	1	0	2	1	0	1	0	0	0	170	68	23.5	1	2
2	54	5	0	7.5	8.5	7.8	10	1	2.56	0	0	0	2	2	0	3	1	0	1	1	2	0	0	0	1	0	154	56	23.6	0	2
1	66	5	0	5	5	5	30	0	1.5	1	0	0	6	8	0	0	4	0	0	3	2	0	1	0	0	0	174	70	23.1	2	0
2	67	5	1	8.5	8.5	8.5	5	0	4.83	0	0	0	10	1	0	0	0	0	0	3	0	0	0	0	0	0	155	55	22.9	0	0
1	19	5	0	7	8	7.3	10	1	5.81	0	0	0	5	4	4	1	3	0	1	3	2	0	0	0	0	0	180	60	18.5	2	1
2	23	5	4	8.5	11	9.2	15	2.5	5.86	1	0	0	5	4	1	3	1	0	0	3	0	0	0	0	0	0	160	47	18.4	2	1
1	30	5	4	7	8	7.3	10	1	4.81	0	0	0	9	4	2	4	3	0	1	1	2	0	0	0	0	0	183	75	22.4	2	1
2	36	5	0	5	5	5	20	0	3.83	1	0	0	7	7	1	4	9	0	0	3	2	0	0	0	0	0	150	52	23.1	1	1
2	44	5	0	5	6	5.3	10	1	3.81	1	0	0	6	7	2	4	7	0	0	3	0	0	0	0	0	0	158	57	22.8	2	1
1	50	5	1	6	7	6.3	10	1	3.31	0	0	0	6	5	1	2	5	0	2	3	2	0	0	0	0	0	170	66	22.8	2	2
2	51	5	2	8	8	8	10	0	2.17	0	1	0	6	3	1	2	3	0	0	3	2	0	0	0	0	0	156	57	23.4	1	1
1	60	5	2	6	6	6	10	0	4.17	1	1	0	13	6	1	4	9	0	2	3	2	0	0	0	0	0	172	71	24	1	1
2	60	5	1	6.5	7	6.6	10	0.5	5.49	1	0	0	9	7	1	5	9	0	0	3	0	0	0	0	0	0	160	50	19.5	1	1
1	26	12	3	6	6	6	20	0	3.33	0	0	0	5	5	0	0	0	0	1	1	2	0	0	0	0	0	183	77	23	2	2
2	26	12	2	8	8	8	90	0	7.5	0	0	0	8	7	5	7	14	0	0	3	1	0	0	0	0	0	167	57	20.4	2	1
1	35	12	1	8	8	8	90	0	5.5	1	0	0	17	8	19	7	19	1	2	1	0	0	0	0	0	0	176	81	26.1	2	0
2	37	12	0	8	8	8	60	0	4.5	0	0	0	7	7	8	6	2	1	1	3	0	0	0	1	0	0	162	70	26.7	1	0
1	45	12	3	5	7	5.6	30	2	3.29	1	0	0	9	9	10	4	10	1	2	1	0	0	0	0	0	0	173	79	26.4	2	2
2	40	12	1	8	5	7.1	5	0	2.58	0	0	0	7	0	0	0	0	0	1	3	1	0	0	0	0	0	150	59	26.2	2	2
1	52	12	3	7	7	7	30	0	3	0	0	0	6	5	1	2	0	0	1	2	1	0	1	0	0	0	162	59	22.5	0	2
2	56	12	3	5.5	5.5	5.5	60	0	2.75	1	0	0	0	8	5	2	8	1	1	3	0	0	1	0	0	0	151	73	32	0	0
1	67	12	0	7.5	7.5	7.5	10	0	0.42	0	0	0	0	1	0	2	4	1	1	1	2	0	1	1	0	0	162	60	22.9	0	0
2	60	12	0	6.3	8	6.8	20	1.7	1.74	0	0	0	2	8	1	6	14	0	0	3	2	0	1	0	0	0	155	63	26.2	0	99
1	23	12	0	7	8	7.3	10	1	4.81	0	0	0	4	2	0	0	1	0	1	3	1	0	0	0	0	0	179	65	20.3	2	2
2	23	12	0	7.5	7	7.4	30	0	5	0	0	0	3	7	2	2	9	0	1	3	2	0	0	0	0	0	160	57	22.3	2	2
1	38	12	4	7	8	7.3	30	1	5.14	0	0	0	11	4	4	0	1	0	1	3	1	0	0	0	0	0	170	70	24.2	2	1
2	36	12	2	7	7	7	10	0	3.67	1	0	0	3	2	1	4	1	0	2	3	2	0	0	0	0	0	160	52	20.3	1	1
1	47	12	4	7.5	7.5	7.5	10	0	3.42	0	0	0	5	0	0	0	0	0	0	2	0	0	1	0	0	0	169	65	22.8	2	0
2	42	12	1	8	9	8.3	30	1	2.64	0	0	0	2	5	1	2	6	0	0	3	0	0	0	0	0	0	160	60	23.4	1	1
1	50	12	1	6	6	6	10	0	4.17	0	0	0	7	4	1	1	1	0	1	2	2	0	1	0	0	0	170	80	27.7	1	1
2	56	12	0	8	8	8	10	0	2.33	0	0	0	12	4	0	2	2	0	0	3	2	0	1	0	0	0	155	64	26.6	1	1
1	68	12	0	7	7	7	30	0	3	0	0	0	6	3	0	1	2	0	2	2	2	0	0	0	0	0	171	66	22.6	1	0
2	70	12	0	4	4	4	60	0	3.5	1	0	0	5	8	0	1	12	0	0	3	1	0	0	0	0	0	144	58	28	0	1
1	27	12	0	6	6	6	20	0	4.83	1	0	0	0	7	4	1	4	1	0	1	0	0	0	0	0	0	180	74	22.8	2	99
2	26	12	0	8	8	8	20	0	5.33	0	0	0	4	4	7	6	5	0	1	3	0	0	0	0	0	0	165	53	19.5	2	2
1	31	12	1	8.5	8	8.4	15	0	4.25	0	0	0	10	6	4	2	5	0	1	3	2	0	0	0	0	0	172	71	24	2	1
2	34	12	4	9	9.5	9.1	30	0.5	4.07	0	0	0	4	8	10	2	10	0	1	3	0	0	0	0	0	0	153	68	29	2	1
1	49	12	1	9.5	7	8.8	30	0	3	0	0	0	6	4	3	2	6	1	1	1	1	0	0	0	0	0	175	77	25.1	1	1
2	40	12	0	6	6	6	20	0	3.33	0	0	0	3	5	1	0	2	0	1	3	2	0	0	0	0	0	161	54	20.8	1	1
1	53	12	4	7	8.5	7.4	60	1.5	3.21	0	1	0	11	5	6	4	8	0	2	2	1	0	0	0	0	0	170	64	22.1	1	1
2	50	12	0	6	8	6.6	60	2	3.29	0	0	0	14	8	5	7	9	0	0	3	1	0	0	0	0	0	155	52	21.6	1	1
1	71	12	0	8	8	8	10	0	1.17	0	0	1	6	1	2	5	0	0	0	1	2	1	1	1	0	1	167	65	23.3	0	0
2	64	12	0	10	10	10	5	0	1.08	0	0	0	6	1	0	2	0	0	0	3	2	0	0	0	0	0	170	65	22.5	1	2
1	26	12	4	7	7	7	10	0	3.67	0	0	1	10	4	1	3	0	0	1	3	2	0	0	0	0	0	169	70	24.5	2	0
2	20	12	0	6	9	6.9	10	3	5.1	0	0	0	6	2	0	2	3	0	1	3	2	0	0	0	0	0	155	50	20.8	2	2
1	39	12	4	9.2	11.2	9.7	10	2	3.04	0	1	0	6	3	0	0	3	0	1	3	2	0	0	0	0	0	179	76	23.7	2	2
2	39	12	1	6	7.5	6.4	90	1.5	4.71	1	0	0	12	9	8	4	22	1	0	3	0	0	0	0	0	0	164	67	24.9	2	2
1	41	12	4	6.2	7.5	6.5	30	1.3	2.77	0	0	0	5	5	0	0	1	0	0	3	2	0	0	0	0	0	170	69	23.9	2	1
2	46	12	0	8	10	8.6	30	2	3.79	0	0	0	14	5	9	4	3	0	0	3	0	0	0	0	0	0	162	66	25.1	1	1
1	53	12	4	7	6.5	6.9	30	0	3.75	0	0	0	12	5	1	2	5	0	1	2	2	0	0	0	0	0	168	68	24.1	2	2
2	51	12	4	7	8	7.3	5	1	2.73	0	1	0	4	2	9	3	2	0	0	3	0	0	0	0	0	0	159	55	21.8	1	0
1	62	12	3	8.3	8.3	8.3	30	0	1.67	0	1	0	0	10	6	6	16	0	0	1	0	0	1	0	0	0	177	83	26.5	0	0
2	60	12	1	7.5	7	7.4	20	0	4.83	0	0	0	10	4	1	1	2	0	0	3	0	0	0	0	0	0	156	52	21.4	0	0
1	20	12	0	7	7	7	20	0	3.83	0	0	0	1	2	0	0	0	0	0	3	1	0	0	0	0	0	170	60	20.8	2	1
2	19	12	4	6	10	7.1	60	4	6.57	1	0	1	24	9	23	8	23	0	2	1	0	0	0	0	0	0	173	50	16.7	1	0
1	34	12	4	6	7	6.3	10	1	4.31	0	0	0	7	3	0	0	3	0	2	3	2	0	0	0	0	0	176	82	26.5	2	1
1	41	12	4	7	6.5	6.9	20	0	3.58	0	1	0	7	5	5	6	6	1	0	3	0	0	0	0	0	0	165	71	26.1	1	0
2	41	12	1	6	7	6.3	40	1	3.81	1	0	1	9	6	10	7	13	0	0	3	0	0	0	0	0	0	164	60	22.3	2	2
1	59	12	2	7	7	7	10	0	1.67	1	1	0	7	6	1	0	7	0	0	2	2	0	0	0	0	0	164	69	25.7	0	0
2	57	12	1	6.5	6.5	6.5	30	0	2.25	1	0	0	6	7	8	3	15	1	0	3	0	0	1	0	0	0	155	72	30	0	1
2	72	12	0	9	9	9	20	0	1.83	0	0	0	8	3	4	4	0	1	1	3	1	0	0	1	0	0	158	70	28	0	0
1	23	12	0	10	12	10.6	60	2	2.29	1	0	0	11	4	1	4	4	0	0	3	0	0	0	0	0	0	173	50	16.7	1	0
2	26	12	4	8	10	8.6	30	2	4.79	1	0	0	8	4	5	3	7	0	1	3	0	0	0	0	0	0	163	55	20.7	2	0
1	33	12	4	7	10	7.9	20	3	3.26	0	0	0	6	4	1	1	1	0	1	1	2	0	0	0	0	0	178	65	20.5	2	1
1	48	12	4	7	10	7.9	30	3	4.43	0	0	0	10	4	4	0	2	0	2	1	2	0	0	0	0	0	166	67	24.3	1	2
2	43	12	4	8	8	8	60	0	4	1	0	0	4	5	8	6	10	0	0	3	2	0	0	0	0	0	148	58	26.5	2	0
1	58	12	3	8	8	8	10	0	1.17	0	0	0	3	2	1	1	0	0	2	3	0	0	0	0	0	0	172	59	19.9	0	1
2	54	12	1	8	8	8	10	0	3.17	0	0	0	7	1	2	1	0	1	0	3	2	0	1	1	0	0	161	60	23.1	0	1
1	70	12	0	8	8	8	20	0	0.33	0	0	0	1	4	6	0	6	0	2	3	2	1	1	1	0	1	164	70	26	0	0
1	27	9	0	7	7	7	30	0	5	0	0	0	6	3	0	0	0	0	1	2	0	0	0	0	0	0	175	78	25.5	2	0
2	19	9	0	5.5	6	5.6	40	0.5	7.49	0	0	0	3	6	0	2	1	0	0	3	2	0	0	0	0	0	165	58	21.3	2	1
1	30	9	4	7	10	7.9	15	3	6.18	0	0	0	5	2	0	1	1	0	2	3	2	0	1	0	0	0	170	78	27	2	2
2	37	9	3	8	8	8	15	0	4.25	1	0	0	10	0	3	6	3	0	0	3	0	0	0	0	0	0	160	51	19.9	1	1
1	41	9	1	7	8.5	7.4	5	1.5	3.8	0	0	0	13	1	0	2	0	0	1	1	0	0	0	0	0	0	186	90	26	1	1
2	42	9	2	5	7	5.6	30	2	2.29	1	0	0	13	5	2	0	6	0	1	3	0	0	0	0	0	0	155	49	20.4	2	1
1	56	9	1	6	7	6.3	30	1	2.64	1	0	0	3	2	0	0	1	0	1	3	0	0	1	0	0	0	172	67	22.6	1	0
2	59	9	0	7	7	7	30	0	4	0	0	0	4	3	5	3	0	0	0	3	0	0	0	0	0	0	158	70	28	0	0
1	70	9	0	8	8	8	30	0	0.5	0	0	0	0	2	0	0	3	0	0	3	0	0	0	0	0	0	177	55	17.6	0	0
2	80	9	0	6	7	6.3	30	1	-0.36	0	0	0	6	4	3	0	5	1	0	3	0	0	1	0	0	0	150	57	25.3	0	0
1	27	9	0	7	7	7	10	0	5.67	0	0	0	9	2	0	0	0	1	1	3	0	0	0	0	0	0	185	95	27.8	2	1
2	22	9	0	7	7	7	15	0	5.25	1	0	0	3	2	0	1	1	0	1	3	0	0	0	0	0	0	172	51	17.2	2	1
1	36	9	0	6.5	8	6.9	30	1.5	4.96	0	0	0	8	7	1	0	2	0	0	1	0	0	0	0	0	0	172	64	21.6	2	1
2	37	9	0	6.5	8	6.9	30	1.5	4.96	0	0	0	0	4	2	5	8	0	1	3	1	0	0	0	0	0	167	69	24.7	2	1
1	40	9	1	8	9	8.3	10	1	5.31	0	0	0	4	0	0	0	0	0	1	1	0	0	1	0	1	0	168	80	28.3	2	99
2	50	9	0	5.5	9	6.5	30	3.5	4.25	0	0	0	0	3	0	0	0	0	1	3	0	0	0	1	0	0	157	55	22.3	1	1
1	50	9	0	9	9	9	40	0	3.17	0	0	0	6	4	0	0	5	0	1	2	0	0	0	0	0	0	165	58	21.3	0	0
2	50	9	0	8	8	8	30	0	4.5	0	0	0	3	1	0	0	1	0	0	3	0	0	0	0	0	0	156	58	23.8	0	0
1	81	9	0	9	9	9	10	0	2.67	0	0	0	0	1	0	0	1	0	1	2	2	0	0	0	0	0	165	60	22	2	0
1	28	9	2	7.5	8.5	7.8	10	1	3.06	1	0	0	5	1	5	0	0	0	2	1	1	0	0	0	0	0	179	77	24	2	0
2	19	9	0	4	9	5.4	5	5	6.3	1	0	0	6	6	1	0	3	0	1	3	0	0	0	0	0	0	170	58	20.1	2	1
1	39	9	2	7	5	6.4	5	0	4.58	0	0	0	10	6	3	4	4	0	0	1	0	0	0	0	0	0	185	92	26.9	1	0
2	30	9	0	7	7	7	20	0	4.83	0	0	0	4	4	0	0	1	0	0	3	0	0	0	0	0	0	161	54	20.8	2	0
1	48	9	4	8	8	8	10	0	3.17	0	0	0	4	1	1	0	1	0	2	1	0	0	1	0	0	0	161	65	25.1	1	1
2	41	9	0	8	11	8.9	20	3	4.76	0	0	0	9	4	11	2	2	0	1	3	0	0	0	0	0	0	157	47	19.1	1	1
1	53	9	1	7.5	7.5	7.5	5	0	1.33	0	0	0	18	4	1	3	6	1	1	3	0	0	0	0	0	0	170	70	24.2	0	0
2	52	9	2	6.5	6.5	6.5	25	0	1.17	1	0	0	9	9	5	2	12	0	0	1	0	0	1	1	0	0	157	73	29.6	0	0
1	60	9	2	7	7	7	10	0	1.67	0	0	0	10	2	0	1	3	0	1	1	0	0	0	0	0	0	168	68	24.1	1	0
2	68	9	0	7	7	7	5	0	1.08	0	0	0	16	6	0	2	3	0	0	3	0	0	0	0	0	0	153	62	26.5	0	0
1	19	9	0	7.5	7.5	7.5	3	0	3.8	0	0	0	1	2	0	1	0	0	1	3	0	0	0	0	0	0	170	65	22.5	2	2
2	20	9	0	9	9	9	3	0	4.55	0	0	0	3	2	0	1	1	0	1	3	0	0	0	0	0	0	150	58	25.8	2	2
2	34	9	0	10	9	9.7	1	0	3.52	0	0	0	6	1	0	2	1	0	1	3	0	0	0	0	0	0	160	52	20.3	1	1
1	47	9	4	9	9	9	4	0	4.57	0	0	0	4	2	1	3	3	0	1	1	2	0	0	0	0	0	173	60	20	2	2
2	43	9	0	6.5	8.5	7.1	30	2	4.04	0	0	0	6	6	0	4	6	0	1	3	0	0	0	0	0	0	157	51	20.7	2	0
1	53	9	3	5	10	6.4	1	5	2.23	1	1	0	10	4	5	0	6	1	1	1	0	0	0	0	0	0	158	69	27.6	0	1
2	51	9	1	7	7	7	5	0	2.58	0	0	0	8	2	1	0	0	1	0	3	0	0	0	0	0	0	152	68	29.4	0	2
1	67	9	3	5	10	6.4	5	5	0.3	0	1	0	4	3	1	1	5	1	1	3	0	0	1	0	0	0	165	72	26.4	0	0
2	68	9	0	8.5	8.5	8.5	5	0	2.33	0	0	0	12	2	1	1	2	0	0	3	0	0	1	0	0	1	150	60	26.7	0	0
1	48	9	1	8	8	8	10	0	5.17	0	0	0	6	1	0	0	0	0	2	1	0	0	0	0	0	0	165	60	22	1	1
1	58	9	1	9	9	9	10	0	1.67	0	0	0	8	2	0	0	0	0	2	2	2	0	0	0	0	0	185	80	23.4	0	0
2	58	9	0	7	7	7	40	0	0.67	0	0	0	11	5	0	1	4	0	0	3	2	0	1	0	0	0	150	67	29.8	0	0
1	28	9	3	7	8	7.3	20	1	4.98	0	0	0	11	3	0	0	1	0	2	3	0	0	0	0	0	0	177	95	30.3	2	1
2	24	9	4	7	9	7.6	10	2	4.95	1	0	0	6	2	0	0	1	0	1	3	0	0	0	0	0	0	163	53	19.9	2	1
1	39	9	2	7.5	9.5	8.1	10	2	3.7	0	0	0	8	0	0	0	0	0	1	2	0	0	0	0	0	0	166	62	22.5	1	0
2	31	9	2	8	8	8	20	0	2.33	1	0	0	6	6	13	4	13	0	1	3	0	0	0	0	0	0	153	43	18.4	1	1
1	72	9	0	6.5	6.5	6.5	20	0	2.58	0	0	0	10	3	0	1	0	1	1	2	2	0	0	0	0	0	164	68	25.3	1	0
2	60	9	0	7.5	7.5	7.5	20	0	2.08	0	0	0	6	2	0	0	0	0	0	3	0	0	0	0	0	0	165	60	22	0	0
2	70	9	0	6	6	6	30	0	3.5	0	0	0	16	8	5	3	7	0	0	3	0	0	0	1	0	0	153	43	18.4	0	0
1	33	1	1	6.5	6.5	6.5	30	0	4.75	1	0	0	0	2	0	0	0	0	2	1	2	0	0	0	0	0	173	79	26.4	1	1
2	61	1	3	5	6	5.3	60	1	3.64	1	0	0	9	13	8	9	22	1	0	3	0	0	0	0	0	1	160	54	21.1	0	0
1	39	1	2	7	8	7.3	40	1	5.31	0	0	0	0	3	0	0	0	0	2	1	0	0	0	0	0	0	170	63	21.8	1	2
1	57	1	1	9	10	9.3	30	1	5.14	0	0	0	5	4	1	0	0	1	0	2	0	0	0	0	1	0	168	78	27.6	0	2
2	51	1	1	7.5	7.5	7.5	10	0	3.42	0	1	0	0	0	0	0	0	0	1	3	0	0	0	0	0	0	161	54	20.8	1	2
2	47	1	1	5.5	5.5	5.5	20	0	4.08	1	1	0	2	4	0	0	0	0	1	3	0	0	0	0	0	0	158	55	22	1	2
1	40	1	2	8	8	8	10	0	4.17	0	0	0	3	1	0	0	0	0	1	3	0	0	0	0	0	0	176	67	21.6	2	1
2	19	1	0	7	7	7	10	0	3.67	0	0	0	1	3	0	0	0	0	0	3	1	0	0	0	0	0	158	53	21.2	2	2
2	33	1	0	8	8	8	60	0	5	0	9	0	0	2	0	0	0	0	0	3	0	0	0	0	0	0	159	58	22.9	2	1
2	38	1	0	8	8	8	30	0	2.5	0	9	0	4	2	0	0	1	0	0	3	2	0	0	0	0	0	170	70	24.2	2	0
1	62	1	3	7	8	7.3	30	1	4.14	0	0	0	7	3	2	1	0	1	2	1	0	0	1	0	0	1	163	63	23.7	0	1
2	48	1	0	7	7	7	30	0	4	0	9	0	1	3	0	0	0	0	0	3	2	0	0	0	0	0	165	55	20.2	1	2
1	40	1	2	5	5	5	20	0	4.83	1	0	0	0	4	0	0	0	0	1	3	0	0	0	0	0	0	175	63	20.6	2	2
1	24	1	0	6	6	6	5	0	4.08	1	9	0	0	3	0	0	0	0	1	1	2	0	0	0	0	0	177	74	23.6	2	1
1	20	1	2	8	9	8.3	30	1	5.64	1	0	0	8	5	2	2	3	0	2	1	0	0	0	0	0	0	170	67	23.2	1	1
2	26	1	2	9	9	9	30	0	5	1	0	0	11	3	2	3	1	0	0	3	1	0	0	0	0	0	165	53	19.5	2	2
2	30	1	2	6	8	6.6	60	2	6.29	1	0	0	2	7	7	7	16	0	2	3	0	0	0	0	0	0	165	55	20.2	2	2
2	34	1	1	7	7	7	60	0	9.5	1	0	0	4	5	8	7	4	0	2	3	0	0	0	0	0	0	156	65	26.7	1	1
1	34	1	4	8.5	8.5	8.5	5	0	2.83	0	0	0	8	1	0	2	1	1	2	2	0	0	0	0	0	0	173	86	28.7	1	1
1	70	1	0	8	8	8	30	0	2.5	0	9	0	5	2	5	2	1	0	1	3	0	0	0	0	0	0	173	70	23.4	0	0
2	68	1	0	6	6	6	60	0	6	0	9	0	7	10	10	6	17	1	1	3	0	0	1	0	0	0	167	80	28.7	0	0
2	49	1	4	7	8	7.3	10	1	3.81	1	0	0	3	2	6	4	1	0	0	3	0	0	0	0	0	0	159	55	21.8	1	1
1	49	1	4	7	6.5	6.9	60	0	4.75	0	0	1	7	6	1	2	1	0	1	2	1	0	0	0	0	0	163	65	24.5	1	1
2	55	1	2	7	8.5	7.4	10	1.5	2.38	0	0	0	11	4	4	1	3	0	0	3	0	0	0	0	0	0	155	56	23.3	1	1
1	50	1	1	8	8	8	10	0	4.17	1	0	0	12	3	4	5	4	1	1	2	0	0	0	0	0	0	162	58	22.1	1	2
1	34	1	4	8	9	8.3	15	1	5.39	0	0	0	6	3	5	6	1	0	0	1	0	0	0	0	0	0	183	85	25.4	2	2
1	40	1	4	7	7	7	15	0	3.75	1	0	0	4	2	1	0	0	0	1	3	0	0	0	0	0	0	172	63	21.3	2	1
2	43	1	1	7	9	7.6	60	2	5.97	0	0	0	7	9	8	6	16	1	2	3	1	0	0	0	0	0	157	57	23.1	1	1
2	31	8	4	7.5	5	6.8	10	0	6.67	1	0	0	6	3	2	3	0	0	2	3	0	0	0	0	0	0	166	55	20	2	1
2	52	8	0	6	7	6.3	5	1	3.23	0	9	0	4	3	0	0	3	0	0	3	0	0	1	0	0	0	155	58	24.1	1	0
1	20	8	0	7	7	7	5	0	3.58	0	0	0	2	1	0	0	0	0	0	1	2	0	0	0	0	0	175	75	24.5	2	99
1	33	8	4	7.5	8.5	7.8	10	1	4.06	1	0	0	1	2	1	0	2	0	1	2	0	0	0	0	0	0	178	63	19.9	2	1
2	29	8	4	9	9	9	5	0	2.58	0	0	0	4	2	0	1	1	0	1	3	0	0	0	0	0	0	168	70	24.8	2	1
2	65	8	0	3	3	3	60	0	3.5	1	9	0	15	10	8	3	19	1	0	3	0	0	1	0	0	1	160	70	27.3	2	0
1	66	8	3	9.5	9.5	9.5	10	0	0.92	0	1	0	2	1	0	0	1	0	0	2	1	0	1	0	0	0	175	70	22.9	1	1
2	37	8	0	7	7	7	30	0	3	0	9	0	4	4	3	0	1	0	0	3	1	0	0	0	0	0	163	51	19.2	2	0
2	46	8	0	7.5	8.5	7.8	30	1	3.39	0	9	0	1	6	7	8	8	0	0	3	0	0	0	0	0	0	149	60	27	0	0
2	45	8	0	7.5	9	7.9	60	1.5	4.96	1	9	0	1	7	2	4	11	0	2	3	0	0	0	0	0	0	158	57	22.8	1	1
1	41	8	4	7	8	7.3	15	1	4.89	1	0	0	3	1	0	0	2	0	1	1	1	0	0	0	0	0	170	60	20.8	2	2
1	54	8	2	4	4	4	5	0	4.08	0	0	0	0	7	0	0	6	0	2	2	2	0	1	0	0	0	167	75	26.9	1	2
1	38	8	4	5.5	5.5	5.5	30	0	1.75	0	0	0	0	6	4	0	5	0	0	3	0	0	0	0	0	0	170	68	23.5	2	1
1	40	8	1	6	6	6	60	0	5	0	0	0	2	9	5	5	8	0	1	1	0	0	0	1	0	0	174	93	30.7	1	0
2	60	8	0	8	11	8.9	30	3	2.93	0	9	0	5	4	1	1	3	0	0	3	1	0	0	0	0	0	159	58	22.9	1	1
2	45	8	4	5.5	9.5	6.6	20	4	3.65	1	0	0	3	6	2	1	6	0	0	3	0	0	0	0	0	0	161	60	23.1	1	1
1	67	8	0	8.5	8.5	8.5	20	0	2.58	0	9	0	3	3	1	1	3	0	0	3	2	0	0	0	1	0	172	63	21.3	0	0
1	32	8	2	6.8	10	7.7	10	3.2	4.04	1	0	0	2	3	1	0	1	0	0	3	2	0	0	0	0	0	175	78	25.5	1	1
2	23	8	0	7.5	10	8.2	20	2.5	4.44	0	0	0	2	3	0	0	1	0	1	3	0	0	0	0	0	0	165	55	20.2	2	1
1	38	8	4	7	9	7.6	20	2	4.12	0	0	0	2	4	1	0	1	0	1	1	2	0	0	0	0	0	175	70	22.9	2	1
1	43	8	2	6	8	6.6	20	2	3.62	0	0	0	3	4	1	1	5	0	0	3	0	0	0	0	0	0	180	70	21.6	1	0
2	37	8	4	7	8	7.3	20	1	3.98	0	0	0	0	3	0	0	1	0	0	3	0	0	0	0	0	0	160	52	20.3	2	2
1	50	8	1	6	8	6.6	20	2	3.62	0	0	0	3	5	0	0	1	0	0	1	0	0	0	0	0	0	170	68	23.5	1	0
1	25	8	0	7.5	9	7.9	30	1.5	5.46	0	0	0	1	3	1	0	1	0	2	1	2	0	0	0	0	0	179	72	22.5	2	1
1	45	8	1	7	9	7.6	20	2	5.12	0	0	0	2	3	0	0	1	0	0	3	2	0	0	0	0	0	176	74	23.9	1	1
1	20	8	0	7	5	6.4	5	0	4.58	0	0	0	2	2	0	0	0	0	1	1	2	0	0	0	0	0	183	80	23.9	2	99
2	20	8	0	6	9	6.9	60	3	6.43	1	0	0	12	8	7	6	13	0	1	3	0	0	0	0	0	0	153	43	18.4	2	99
1	39	8	2	8	11	8.9	5	3	4.51	0	0	0	8	0	0	0	0	0	1	3	2	0	0	1	0	0	170	72	24.9	2	0
1	53	8	1	7	10	7.9	10	3	4.1	1	0	0	5	2	1	0	0	0	2	3	1	0	0	0	0	0	172	70	23.7	1	99
1	48	8	3	7.5	9.5	8.1	60	2	5.54	0	0	0	3	4	2	6	6	0	0	3	0	0	1	0	0	0	163	56	21.1	1	0
1	44	8	3	6.7	8	7	1	1.3	4.54	0	0	0	0	1	3	2	0	1	0	1	0	0	1	0	0	0	179	85	26.5	1	0
2	68	8	0	6.5	6.5	6.5	60	0	2.25	1	9	0	11	3	6	1	4	0	0	3	2	0	0	0	0	0	150	55	24.4	0	2
2	57	8	1	8	8	8	10	0	4.17	0	0	0	8	0	2	3	1	1	1	3	0	0	0	0	0	0	153	60	25.6	1	1
1	35	8	2	6	8	6.6	30	2	3.79	0	0	0	3	5	0	2	1	1	1	1	0	0	0	0	0	0	172	67	22.6	2	1
2	48	8	0	7	7	7	10	0	2.67	1	9	0	5	2	1	2	0	0	2	3	1	0	0	0	0	0	153	53	22.6	1	99
1	46	8	2	5	5	5	10	0	3.67	1	0	0	9	3	3	4	4	1	2	1	0	0	0	0	0	0	165	72	26.4	1	99
2	57	8	0	6	6	6	60	0	4	1	9	0	5	6	10	6	5	1	1	3	2	0	0	0	0	0	153	48	20.5	1	1
2	45	8	2	6	6	6	60	0	3	1	0	0	5	7	1	4	1	0	0	2	1	0	0	0	0	0	163	73	27.5	1	0
1	44	8	2	6	9	6.9	10	3	2.6	0	0	0	0	1	2	3	0	0	2	1	1	0	0	0	0	0	180	82	25.3	1	1
2	38	8	4	4	4	4	60	0	6	1	0	0	8	14	9	8	8	0	2	3	0	0	0	0	0	0	160	47	18.4	1	2
1	22	8	3	8	7	7.7	10	0	4.67	0	0	0	1	0	0	0	0	0	2	3	2	0	0	0	0	0	178	62	19.6	1	2
1	31	8	3	8	8	8	30	0	4.5	0	0	0	4	2	1	2	1	0	2	2	0	0	0	0	0	0	172	70	23.7	2	2
1	32	8	2	7	7	7	50	0	5.33	0	0	0	2	3	0	0	1	0	1	2	0	0	0	0	0	0	172	73	24.7	1	1
1	62	8	1	9	9	9	20	0	2.83	0	0	0	8	4	7	2	2	1	1	1	0	0	0	1	0	0	165	75	27.5	1	1
2	20	8	0	5	8	5.9	30	3	4.43	1	0	0	0	8	6	4	6	1	1	3	0	0	1	0	0	0	162	53	20.2	2	99
2	83	4	0	6	9	6.9	60	3	7.43	1	9	0	19	13	26	0	28	1	0	3	2	0	0	0	0	0	150	55	24.4	0	0
1	61	4	3	8	7.5	7.9	20	0	4.08	0	0	0	1	1	0	0	1	0	2	2	2	0	1	0	0	0	165	68	25	1	1
1	49	4	1	8	8	8	10	0	4.17	0	0	0	2	1	0	0	1	0	0	3	2	0	0	0	0	0	168	66	23.4	2	1
1	24	4	0	6	8	6.6	10	2	4.45	1	0	0	3	3	0	0	1	0	2	3	0	0	0	0	0	0	167	60	21.5	2	2
2	29	4	0	7	8	7.3	10	1	5.81	1	9	0	1	0	0	0	1	0	0	3	0	0	0	0	0	0	160	50	19.5	2	1
1	35	4	4	8	8	8	10	0	4.17	0	0	1	1	1	0	0	1	0	1	1	0	0	0	0	0	0	176	78	25.2	2	1
2	30	4	3	9	10	9.3	20	1	4.98	0	0	0	2	1	0	0	1	0	0	3	0	0	0	0	0	0	160	50	19.5	2	2
2	31	4	0	5.5	9	6.5	5	3.5	6.33	1	9	0	6	3	0	0	1	0	1	3	0	0	0	0	0	0	160	50	19.5	2	1
1	40	4	1	6.5	7	6.6	10	0.5	3.49	1	0	0	4	3	0	9	1	1	2	2	2	0	1	0	0	0	170	67	23.2	2	1
2	44	4	2	8	8	8	20	0	3.33	0	0	0	0	3	0	2	1	0	0	3	2	0	0	0	0	0	157	54	21.9	1	1
2	46	4	0	7	7	7	30	0	4	0	9	0	3	3	0	0	1	0	0	3	0	0	0	0	0	0	160	60	23.4	1	1
2	50	4	4	7	7	7	10	0	3.67	0	0	1	2	2	0	0	1	0	0	3	0	0	0	0	0	0	160	60	23.4	1	1
1	54	4	3	7	7	7	30	0	4	0	0	0	5	3	0	0	1	0	0	1	1	0	0	0	0	0	173	65	21.7	1	1
1	32	4	4	6	6	6	30	0	5.5	0	1	0	0	4	0	0	1	1	0	3	0	0	0	0	0	0	170	75	26	2	1
2	49	4	0	8	8	8	20	0	3.33	0	9	0	11	2	3	1	0	0	2	3	0	0	0	0	0	0	159	75	29.7	1	1
2	52	4	0	6.5	8	6.9	20	1.5	3.8	1	9	0	10	3	3	2	1	0	0	3	2	0	0	0	0	0	155	57	23.7	1	1
2	61	4	0	6.5	8	6.9	10	1.5	3.63	1	9	0	11	4	4	0	2	0	0	3	2	0	0	0	0	0	155	54	22.5	0	2
1	29	4	3	6	6	6	10	0	6.17	1	0	0	11	8	3	0	7	0	1	3	1	0	0	0	0	0	173	72	24.1	2	2
1	33	4	4	6	9	6.9	10	3	5.1	0	0	0	5	2	4	0	0	0	2	1	2	0	0	0	0	0	168	66	23.4	2	1
1	39	4	2	6.5	7	6.6	20	0.5	3.65	0	0	0	11	6	4	0	4	1	0	3	1	0	1	0	0	0	173	88	29.4	1	1
1	42	4	2	9.5	9.5	9.5	10	0	3.92	0	0	0	7	1	2	2	0	0	2	1	1	0	0	0	0	0	183	76	22.7	2	1
2	20	4	0	6.5	8	6.9	10	1.5	5.63	0	0	0	9	5	0	1	0	0	1	3	0	0	0	0	0	0	158	52	20.8	2	2
2	33	4	4	9	9	9	20	0	4.83	0	0	0	8	1	1	0	0	0	0	3	0	0	0	0	0	0	164	60	22.3	1	2
2	31	4	0	8	9.5	8.4	15	1.5	3.96	0	9	0	10	1	5	0	0	0	0	3	2	0	0	0	0	0	159	54	21.4	2	1
2	47	4	2	6	8	6.6	20	2	4.62	1	1	0	12	5	4	2	2	1	1	3	0	0	0	0	0	0	150	70	31.1	1	2
1	42	4	2	7	8	7.3	10	1	3.81	0	0	0	8	0	0	0	0	0	0	1	1	0	0	0	0	0	170	72	24.9	2	1
1	64	4	2	6.5	6.5	6.5	10	0	3.92	0	0	0	16	6	7	3	0	0	2	1	2	0	0	0	0	0	166	58	21	0	2
1	56	4	1	7	12	8.4	10	5	2.38	1	0	0	10	3	2	3	4	1	2	2	1	0	1	0	0	0	160	66	25.8	1	1
2	24	8	2	7	10	7.9	10	3	6.1	1	0	0	0	1	2	2	1	0	0	3	0	0	0	0	0	0	162	50	19.1	2	2
1	22	8	2	4	10	5.7	10	6	1.02	0	0	0	2	4	1	1	2	0	1	2	2	0	0	0	0	0	177	70	22.3	2	2
1	35	8	4	7	9	7.6	15	2	4.04	0	0	0	0	2	2	2	1	0	1	1	0	0	0	0	0	0	175	68	22.2	2	99
1	30	8	2	4.5	7	5.2	120	2.5	8.61	1	0	0	4	7	3	4	7	0	1	1	0	0	0	0	0	0	170	70	24.2	2	2
2	65	8	0	5	5	5	10	0	1.67	0	9	0	2	4	1	1	1	0	0	3	0	0	1	0	0	0	160	63	24.6	0	0
2	31	8	0	9	9	9	10	0	2.67	0	9	0	2	2	1	1	3	0	2	3	0	0	0	0	0	0	160	45	17.6	1	1
2	38	8	0	8	8.5	8.1	15	0.5	4.82	0	9	0	1	2	2	4	3	0	0	3	0	0	0	0	0	0	162	55	21	1	1
1	39	8	2	7	7	7	20	0	2.83	1	1	0	2	5	3	4	5	0	2	1	0	0	0	0	0	0	170	70	24.2	1	1
1	25	8	2	8	9	8.3	15	1	4.39	0	0	0	0	2	1	0	2	0	2	1	1	0	0	0	0	0	183	81	24.2	2	2
1	62	8	3	9	9	9	20	0	1.83	0	0	0	3	3	1	2	1	0	2	1	2	0	0	0	0	0	170	70	24.2	1	2
2	44	8	0	8	8	8	5	0	3.08	0	9	0	0	0	0	0	0	0	0	3	1	0	0	0	0	0	162	57	21.7	1	1
1	42	8	2	7	8	7.3	5	1	1.73	1	1	0	5	2	0	0	2	1	1	2	0	0	0	0	0	0	170	79	27.3	1	1
2	57	8	2	7	7	7	5	0	4.58	1	0	0	2	4	2	3	2	1	0	3	0	0	0	0	0	0	161	70	27	1	2
1	47	8	1	7.5	7.5	7.5	3	0	3.8	1	0	0	0	1	2	0	3	1	1	1	0	0	1	0	1	0	176	85	27.4	1	1
1	55	8	1	9	9	9	60	0	5.5	0	0	0	1	4	1	2	4	0	0	1	0	0	0	0	0	0	174	70	23.1	1	1
2	20	8	4	7	7	7	5	0	4.58	1	0	0	1	2	1	0	2	0	2	3	0	0	0	0	0	0	166	50	18.1	2	2
2	36	8	2	9	9	9	5	0	5.92	0	1	0	0	1	2	1	1	0	2	3	0	0	0	0	0	0	157	56	22.7	1	2
2	21	8	0	7.5	9	7.9	20	1.5	3.3	1	0	0	1	2	0	2	1	0	0	3	0	0	0	0	0	0	163	53	19.9	2	1
1	54	8	2	7.5	9	7.9	10	1.5	3.13	0	0	0	3	2	1	2	1	0	2	2	0	0	1	0	0	0	172	73	24.7	1	1
1	21	8	2	6.5	8	6.9	15	1.5	6.71	1	0	0	0	2	0	0	1	0	2	1	0	0	0	0	0	0	176	68	22	2	2
1	64	8	3	7	7	7	20	0	1.83	1	0	0	5	5	1	2	3	0	2	2	0	0	0	0	0	0	168	78	27.6	0	2
2	65	8	0	7.5	10	8.2	60	2.5	3.11	1	9	0	5	5	6	8	12	0	0	3	2	0	0	0	0	1	162	70	26.7	0	0
1	36	8	4	8	8	8	15	0	5.25	0	0	0	0	1	2	2	0	0	1	3	1	0	0	0	0	0	176	77	24.9	2	2
2	34	8	2	8.5	8.5	8.5	10	0	2.42	1	0	0	1	2	0	1	0	0	0	3	2	0	0	0	0	0	157	56	22.7	1	1
2	45	8	2	6	6	6	10	0	1.17	1	0	0	4	3	3	2	4	0	2	3	0	0	0	0	0	0	161	60	23.1	1	0
2	46	8	0	6	6	6	20	0	5.33	1	9	0	2	4	1	1	1	0	2	3	0	0	0	0	0	0	160	55	21.5	1	1
1	44	8	1	5	5	5	30	0	5	0	0	0	2	6	2	1	5	0	2	3	2	0	0	0	0	0	168	70	24.8	1	1
1	49	8	1	7	7	7	30	0	4	1	0	0	6	5	9	6	9	0	2	1	0	0	0	0	0	0	178	75	23.7	1	2
1	41	8	2	6	8	6.6	15	2	3.54	1	1	0	3	2	1	2	3	0	1	1	0	0	0	0	0	0	170	68	23.5	1	1
1	66	8	3	8	10	8.6	20	2	4.62	0	0	0	1	3	4	1	1	0	1	2	0	0	1	0	0	0	167	73	26.2	0	1
2	59	8	2	7	11	8.1	10	4	2.24	1	0	0	3	1	1	0	2	0	1	3	2	0	0	0	0	0	160	68	26.6	0	1
2	29	8	2	7	9	7.6	20	2	4.12	0	0	0	1	3	2	3	5	0	1	3	0	0	0	0	0	0	163	58	21.8	2	2
2	38	8	2	9	9	9	10	0	3.67	0	0	0	1	2	2	0	1	0	1	3	0	0	0	0	0	0	160	57	22.3	1	2
1	37	8	2	8	9	8.3	5	1	4.23	0	0	0	2	2	3	3	1	0	2	1	0	0	0	0	0	0	177	66	21.1	2	1
1	32	8	2	7	10	7.9	10	3	4.1	0	0	0	0	2	1	3	1	0	2	1	0	0	0	0	0	0	177	69	22	2	1
1	42	8	1	7	9	7.6	10	2	3.95	0	0	0	0	2	2	1	1	0	1	2	0	0	0	0	0	0	174	71	23.5	1	1
1	52	8	1	8	9.5	8.4	10	1.5	3.38	0	0	0	0	1	2	4	0	0	2	2	1	0	0	0	0	0	168	72	25.5	0	1
2	45	8	2	8	10	8.6	10	2	3.45	0	0	0	0	0	1	0	1	0	2	3	1	0	0	0	0	0	158	57	22.8	1	2
1	20	8	0	4	8	5.1	15	4	5.82	1	0	0	3	2	1	9	4	0	1	3	0	0	0	0	0	0	174	66	21.8	2	2
2	60	8	0	4.5	4.5	4.5	60	0	0.75	1	9	0	5	9	5	3	11	0	1	3	1	1	1	1	1	1	162	63	24	0	1
2	39	8	0	7	9	7.6	10	2	3.95	0	9	0	0	2	2	3	3	0	1	3	0	0	0	0	0	0	158	55	22	2	1
1	56	1	4	6	7	6.3	15	1	3.39	1	0	0	6	3	6	3	2	0	1	2	0	0	1	0	0	0	171	70	23.9	2	2
1	30	1	2	5	4	4.7	10	0	5.17	0	0	0	3	6	1	3	2	0	2	1	0	0	0	0	0	0	178	60	18.9	1	0
2	31	1	1	9	6	8.1	5	0	4.08	0	1	0	4	2	2	3	2	0	1	3	0	0	0	0	0	0	157	60	24.3	1	1
2	39	1	1	6.5	6.5	6.5	10	0	5.42	0	0	0	14	8	17	6	17	1	1	2	0	0	0	0	0	0	160	69	27	1	2
1	30	1	2	8.5	8.5	8.5	10	0	4.42	0	0	0	0	1	0	0	2	0	2	2	1	0	0	0	0	0	174	70	23.1	2	0
1	67	1	1	7	8	7.3	30	1	3.14	0	0	0	3	4	1	2	3	0	0	1	1	0	0	0	0	0	173	61	20.4	0	1
2	58	1	0	9	9	9	40	0	4.67	0	9	0	2	5	3	6	18	0	1	3	2	0	0	0	0	0	150	55	24.4	1	99
2	46	1	0	7	7	7	30	0	4	0	9	0	0	4	0	0	5	0	1	3	0	0	0	0	0	0	150	60	26.7	1	1
1	40	1	3	8	8	8	30	0	3.5	0	0	0	4	5	0	0	1	0	2	2	0	0	0	0	0	0	170	69	23.9	1	1
1	21	1	0	8	8	8	20	0	4.33	0	0	0	0	2	0	0	1	0	2	2	0	0	0	0	0	0	175	80	26.1	2	1
2	36	1	0	7	8	7.3	60	1	4.14	0	9	0	3	5	2	4	7	0	1	3	2	0	0	0	0	0	163	63	23.7	1	2
1	50	1	4	6.5	6.5	6.5	1	0	3.27	1	0	0	6	5	2	4	7	0	1	2	0	0	0	0	0	1	166	60	21.8	1	0
1	32	1	2	7	7	7	30	0	4	0	0	0	0	2	2	2	3	0	1	1	0	0	0	0	0	0	184	72	21.3	2	2
2	41	1	2	9	9	9	10	0	5.17	0	0	0	0	0	0	0	1	0	2	3	2	0	0	0	0	0	160	56	21.9	1	1
1	63	1	1	9	9	9	10	0	4.67	0	0	0	5	3	2	3	2	0	0	1	0	0	0	0	0	0	163	62	23.3	1	0
2	27	1	4	10	10	10	60	0	6	0	0	1	11	6	3	2	5	1	2	3	0	0	0	0	0	0	160	60	23.4	2	1
2	32	1	0	6	6	6	35	0	5.58	1	9	0	5	7	3	8	9	0	0	3	0	0	0	0	0	0	167	59	21.2	1	0
2	55	1	0	5.5	5.5	5.5	30	0	3.25	0	9	0	0	4	3	0	2	0	0	3	2	0	0	0	0	0	160	63	24.6	1	1
1	55	1	2	7	7	7	30	0	4	1	0	0	0	3	3	2	6	0	2	1	0	0	0	0	0	0	165	64	23.5	1	0
2	64	1	3	8.5	8.5	8.5	40	0	2.92	0	0	0	0	5	4	0	8	0	0	3	0	0	0	0	0	0	156	56	23	0	0
1	37	1	4	9	9	9	30	0	5	0	0	0	0	2	0	0	1	0	2	1	0	0	0	0	0	0	183	96	28.7	2	1
1	42	1	4	6	8	6.6	5	2	3.37	0	0	0	3	1	0	2	0	1	2	2	1	0	1	0	0	0	175	100	32.7	1	2
1	44	1	4	6	6	6	30	0	4.5	0	0	0	0	4	1	2	3	1	1	1	1	0	0	0	0	0	176	87	28.1	1	0
2	38	1	1	8.5	8.5	8.5	10	0	3.92	0	1	1	6	5	1	0	3	0	1	3	0	0	0	0	0	0	162	54	20.6	1	99
1	26	1	2	7	7	7	10	0	6.67	0	0	0	0	1	0	1	0	0	1	1	1	0	0	0	0	0	176	68	22	1	99
1	31	1	3	7	10.5	8	10	3.5	5.67	0	0	0	11	0	0	0	0	0	2	1	2	0	0	0	0	0	178	77	24.3	2	2
1	61	1	1	5.5	5.5	5.5	30	0	1.75	0	0	0	3	4	1	1	5	1	2	2	0	0	1	1	0	0	168	65	23	1	1
2	26	1	2	10.5	10.5	10.5	15	0	3	0	0	0	0	0	0	2	0	0	2	3	0	0	0	0	0	0	160	58	22.7	2	0
1	40	1	2	7.5	10	8.2	30	2.5	3.61	0	0	0	4	5	0	2	7	0	2	1	2	0	0	0	0	1	172	65	22	2	1
2	36	1	0	6.5	8.5	7.1	10	2	4.7	1	9	0	4	1	10	3	1	0	1	3	0	0	0	0	0	0	162	55	21	2	1
2	53	1	0	7	7	7	20	0	4.83	1	9	0	4	4	1	0	1	0	1	3	0	0	0	0	0	0	154	55	23.2	0	0
2	63	1	0	8	8	8	60	0	3	0	9	0	7	3	0	5	2	0	1	3	0	0	1	0	0	0	159	50	19.8	0	1
2	39	1	0	7	7	7	10	0	3.67	0	9	0	2	1	1	0	0	0	1	3	0	0	0	0	0	0	155	48	20	1	1
1	26	1	2	9	9	9	10	0	3.67	0	1	0	2	0	0	0	0	0	2	1	0	0	0	0	0	0	177	70	22.3	1	2
2	40	1	1	5.5	13	7.6	10	7.5	3.17	1	0	0	9	2	0	0	1	0	2	3	0	0	0	0	0	0	158	53	21.2	1	1
2	36	1	2	8.5	10	8.9	30	1.5	3.96	1	0	0	13	6	4	4	6	0	0	3	0	0	0	0	0	0	155	45	18.7	2	2
2	40	1	2	8	9	8.3	60	1	4.64	0	0	0	6	5	1	2	8	0	1	3	1	0	0	0	0	0	166	59	21.4	2	1
1	40	1	4	6.8	6.8	6.8	30	0	4.92	0	0	0	5	5	2	4	3	0	1	3	0	0	0	0	0	0	172	80	27	1	99
1	50	1	1	7	8	7.3	60	1	6.64	0	0	0	16	8	16	4	16	1	2	2	0	0	0	0	0	0	172	85	28.7	2	2
2	52	1	2	9	10	9.3	30	1	5.64	0	1	0	6	4	7	1	3	0	0	3	0	0	0	0	0	0	160	47	18.4	2	2
2	60	1	1	6	6	6	10	0	4.17	0	0	0	11	4	0	3	0	0	1	3	0	0	0	0	0	0	147	60	27.8	0	99
1	30	1	4	9	8	8.7	10	0	4.17	0	1	0	11	5	5	3	6	0	1	3	2	0	0	0	0	0	178	72	22.7	2	1
1	24	1	4	10	10	10	60	0	7	0	0	0	17	5	9	3	10	1	1	3	2	0	0	0	0	0	172	90	30.4	2	2
2	25	1	4	7	9	7.6	30	2	4.29	0	0	0	7	4	4	4	1	0	1	3	0	0	0	0	0	0	163	48	18.1	2	2
1	35	1	4	6	6	6	10	0	4.17	0	0	0	18	4	3	4	2	1	1	2	0	0	0	0	0	0	172	85	28.7	2	0
2	31	1	2	10	10	10	120	0	9.33	0	0	0	1	7	9	2	5	0	0	3	0	0	0	0	0	0	161	60	23.1	2	2
1	73	1	2	9	9	9	30	0	4	0	0	0	5	4	0	2	0	0	1	2	0	0	1	0	0	0	150	50	22.2	0	0
2	20	1	0	8	11	8.9	60	3	7.43	1	0	0	8	3	9	1	5	0	2	3	0	0	0	0	0	0	158	41	16.4	1	2
1	39	1	2	7	7	7	40	0	6.17	0	0	0	8	6	1	0	7	0	2	1	1	0	1	1	0	0	170	97	33.6	2	0
1	42	1	2	7.5	8.2	7.7	10	0.7	4.01	1	0	0	7	4	1	3	2	0	1	1	2	0	0	0	0	0	174	70	23.1	2	0
2	62	1	0	8	8	8	20	0	2.33	0	9	0	8	2	0	0	0	0	2	1	1	0	1	0	0	1	153	60	25.6	2	2
1	29	1	2	10	10	10	60	0	6	0	1	0	24	3	0	1	9	1	2	1	0	0	0	0	0	0	168	75	26.6	0	0
2	39	1	1	6.5	8.5	7.1	20	2	2.87	0	0	0	5	4	0	1	1	0	1	3	0	0	0	0	0	0	158	49	19.6	2	2
1	52	1	1	8	8	8	20	0	3.33	0	0	0	6	3	0	0	1	0	1	1	1	0	0	0	0	0	160	52	20.3	0	0
2	55	1	2	3	3	3	120	0	4.5	1	0	0	7	9	6	6	13	0	2	3	0	0	0	0	0	0	150	68	30.2	0	0
2	67	1	4	6.5	6.5	6.5	20	0	4.08	1	0	0	10	6	0	3	10	0	1	3	0	0	0	0	0	0	158	56	22.4	2	1
2	51	4	0	8	8	8	40	0	3.67	0	9	0	2	3	0	0	4	0	0	3	2	0	0	0	0	0	158	52	20.8	1	1
1	20	4	0	8	8	8	10	0	7.17	0	0	0	6	0	0	0	0	0	2	1	2	0	0	0	0	0	177	58	18.5	2	1
2	20	4	0	8	9	8.3	10	1	5.31	0	0	0	7	0	0	1	0	0	1	3	0	0	0	0	0	0	164	65	24.2	2	2
1	83	4	0	9.5	11	9.9	10	1.5	3.13	0	9	0	0	0	0	0	0	0	0	1	2	0	0	0	0	0	170	60	20.8	0	0
1	48	4	1	5.5	5.5	5.5	10	0	2.92	1	0	0	6	4	4	3	7	0	0	2	2	0	1	0	0	0	167	63	22.6	1	1
1	34	4	4	9	9	9	10	0	4.67	1	1	0	16	5	9	1	11	1	2	1	0	0	0	0	0	0	168	108	38.3	2	2
2	64	4	0	7.5	7.5	7.5	30	0	2.75	0	9	0	13	4	6	2	2	1	0	3	0	0	1	0	0	0	150	53	23.6	0	2
1	38	4	4	8.5	9.5	8.8	10	1	4.56	1	0	0	9	0	0	2	1	0	1	3	0	0	0	0	0	0	174	74	24.4	2	1
2	44	4	3	6.5	8.5	7.1	20	2	4.37	1	0	0	7	6	0	0	10	0	1	3	0	0	0	0	0	0	154	52	21.9	1	2
2	45	4	2	6.5	6	6.4	10	0	4.17	1	0	0	3	2	2	0	6	0	2	3	0	0	0	0	0	0	168	58	20.5	1	2
2	38	4	4	8	7.5	7.9	20	0	4.58	1	0	0	9	3	0	0	0	0	0	3	0	0	0	0	0	0	164	57	21.2	1	2
2	39	4	2	8	8	8	20	0	3.33	1	0	0	5	1	0	0	0	0	0	3	0	0	0	0	0	0	158	48	19.2	1	1
2	52	4	4	5	6	5.3	10	1	4.81	0	0	0	10	4	0	3	4	0	0	3	1	0	0	0	0	0	162	62	23.6	1	1
1	44	4	2	7	6.5	6.9	10	0	4.42	1	0	0	11	4	3	0	6	0	1	2	0	0	0	0	0	0	172	63	21.3	1	1
1	58	4	1	5.5	8	6.2	10	2.5	4.27	1	0	0	10	3	2	9	1	0	2	2	0	0	0	0	0	0	168	70	24.8	1	2
1	59	1	1	7	7	7	5	0	2.58	0	0	0	2	2	0	2	0	0	1	3	2	0	0	0	0	0	173	74	24.7	1	1
1	66	1	0	9	9	9	10	0	3.67	0	9	0	3	1	5	1	0	0	1	1	2	0	0	0	0	0	170	72	24.9	2	1
1	41	1	2	7.5	9	7.9	5	1.5	5.05	0	0	0	5	2	2	1	1	0	1	1	0	0	0	0	0	0	170	55	19	1	0
1	28	1	4	7	7	7	10	0	3.67	0	1	0	6	3	2	2	1	0	2	1	2	0	0	0	0	0	177	82	26.2	1	99
2	38	1	2	9	12	9.9	30	3	5.43	0	0	0	6	3	1	0	1	0	1	2	1	0	0	0	0	0	167	68	24.4	1	0
2	20	1	0	9	10	9.3	40	1	6.31	0	0	0	3	4	3	3	8	0	1	3	0	0	0	0	0	0	162	46	17.5	2	0
1	45	1	1	8	8	8	60	0	6	0	0	0	2	4	5	2	9	0	0	3	1	0	1	0	0	0	178	83	26.2	2	99
2	58	1	0	7.5	7.5	7.5	20	0	3.08	1	9	0	9	5	3	3	3	0	0	3	0	0	0	0	0	0	158	70	28	1	2
2	64	1	2	6	6	6	30	0	3.5	0	0	0	4	5	1	3	1	0	1	3	0	0	0	0	1	0	152	57	24.7	0	0
2	35	1	2	7	12	8.4	60	5	9.21	1	0	0	1	7	6	4	9	0	1	3	0	0	0	0	0	0	168	70	24.8	2	1
2	41	1	0	8.5	8.5	8.5	60	0	5.25	0	9	0	0	8	4	3	8	0	1	3	0	0	0	0	0	0	163	54	20.3	1	1
1	19	1	0	7	10	7.9	20	3	5.26	1	0	0	9	3	0	0	12	0	1	3	2	0	0	0	0	0	174	63	20.8	2	99
2	27	1	4	7	10	7.9	60	3	4.93	1	0	0	1	6	5	8	12	0	0	3	0	0	0	0	0	0	168	57	20.2	1	1
1	31	1	4	5	7	5.6	10	2	3.95	1	0	1	6	6	1	1	2	0	1	1	1	0	0	0	0	0	172	64	21.6	2	99
2	46	1	0	4	5	4.3	5	1	5.23	1	9	0	6	5	5	7	3	0	1	3	0	0	0	0	0	0	158	61	24.4	2	1
1	36	1	2	7.5	8.5	7.8	5	1	3.98	0	0	0	12	1	1	0	0	0	1	1	1	0	0	0	0	0	169	67	23.5	1	2
2	22	1	0	7	6	6.7	60	0	5	1	0	0	5	8	6	1	5	0	2	3	0	0	0	0	0	0	164	50	18.6	2	0
1	26	1	2	8	9	8.3	10	1	4.31	0	0	1	9	4	2	4	5	1	1	1	2	0	0	0	0	0	172	84	28.4	1	2
1	30	1	2	7	8	7.3	5	1	4.73	0	0	0	10	2	1	1	0	1	1	3	0	0	0	0	0	0	168	84	29.8	1	1
1	64	1	1	7	7	7	30	0	3	0	0	0	3	4	1	4	0	0	2	1	0	0	0	0	0	0	165	58	21.3	2	2
2	44	1	1	5.5	5.5	5.5	10	0	1.92	0	0	0	2	3	0	0	0	0	0	3	0	0	0	0	0	0	162	54	20.6	2	1
2	37	1	1	9	9	9	20	0	4.83	0	0	0	1	1	1	0	0	0	1	3	0	0	0	0	0	0	160	48	18.8	2	2
2	19	1	0	9.5	9	9.4	15	0	2.75	0	0	0	11	7	8	5	11	0	0	3	0	0	0	0	0	0	160	49	19.1	1	1
2	30	1	4	10	10	10	15	0	5.25	0	0	0	10	4	0	0	1	0	1	2	0	0	0	0	0	0	162	48	18.3	2	2
1	37	1	4	8	7	7.7	10	0	4.67	0	0	0	8	3	1	2	0	0	2	3	1	0	0	0	0	0	173	79	26.4	2	2
2	39	1	0	3	3	3	240	0	7.5	1	9	1	16	16	15	8	28	0	2	3	0	0	0	0	0	0	158	51	20.4	1	0
1	43	1	1	8	8	8	20	0	5.33	0	0	0	0	4	4	0	3	0	1	2	2	0	1	0	0	0	183	83	24.8	2	1
2	63	1	0	7	8	7.3	40	1	3.31	0	9	0	4	4	0	0	1	0	0	3	2	0	0	0	0	1	158	55	22	1	1
2	53	1	0	7	9	7.6	40	2	5.45	0	9	0	2	5	7	4	6	0	1	2	0	0	0	0	0	0	158	51	20.4	1	0
1	56	1	2	7	7	7	30	0	4	0	0	0	4	5	1	3	0	1	1	1	0	0	0	1	0	0	168	85	30.1	1	1
1	48	1	2	6	6	6	30	0	3.5	0	0	0	0	4	0	0	0	0	2	2	0	0	0	0	0	0	170	75	26	1	0
2	46	1	0	7	7	7	30	0	4	0	9	0	5	3	2	0	0	0	0	3	0	0	0	0	0	0	160	60	23.4	1	1
1	23	1	4	8	8	8	20	0	4.33	0	0	0	0	1	0	0	0	0	2	3	2	0	0	0	0	0	176	62	20	2	1
2	20	1	2	12	18	13.7	30	6	6.36	1	0	0	5	4	3	7	5	0	2	1	0	0	0	0	0	0	171	57	19.5	0	0
2	63	1	0	8	8	8	5	0	4.08	0	9	0	2	4	1	6	2	0	0	3	0	0	0	0	0	0	155	58	24.1	1	0
1	60	1	4	6	6	6	20	0	4.33	0	0	0	2	5	0	0	1	1	2	1	0	0	1	0	0	0	170	78	27	2	2
1	51	1	3	8	8	8	30	0	3.5	0	0	0	0	2	0	0	1	0	2	1	0	0	0	0	0	0	150	42	18.7	2	0
2	49	1	0	8	8	8	5	0	4.08	0	9	0	1	2	0	0	1	0	0	3	0	0	0	0	0	0	150	49	21.8	1	1
2	40	1	2	8.5	8.5	8.5	10	0	3.42	0	0	0	5	2	8	3	1	0	1	3	0	0	0	0	0	0	160	47	18.4	1	1
2	31	1	0	6	7	6.3	10	1	5.31	1	9	0	5	4	0	2	1	0	0	3	0	0	0	0	0	0	174	80	26.4	2	1
1	33	1	4	7.5	8.5	7.8	10	1	5.56	0	0	0	2	2	0	1	1	0	0	3	0	0	0	0	0	0	175	70	22.9	2	1
1	49	1	1	5.5	7.5	6.1	30	2	4.54	1	0	0	3	6	2	6	3	1	2	2	0	0	0	0	0	0	176	72	23.2	2	2
1	31	1	3	7.5	10	8.2	10	2.5	5.77	0	0	0	5	2	0	0	1	0	1	3	0	0	0	0	0	0	175	70	22.9	2	1
2	20	1	0	8	7.5	7.9	40	0	6.42	0	0	0	3	6	0	0	3	0	0	3	0	0	0	0	0	0	165	50	18.4	2	1
1	29	1	0	7	10	7.9	60	3	4.93	0	9	0	1	4	3	1	6	0	1	2	1	0	0	0	0	0	160	50	19.5	1	1
1	28	1	1	8	8	8	10	0	4.17	0	0	0	1	2	0	0	1	0	2	1	1	0	1	0	0	0	182	72	21.7	2	99
2	70	1	0	8	8	8	5	0	1.08	0	9	0	1	2	0	0	1	0	0	3	2	0	1	1	0	0	150	57	25.3	0	0
2	53	1	0	6.5	6	6.4	30	0	4	0	9	0	7	4	0	0	1	0	0	3	0	0	0	0	0	0	153	62	26.5	0	0
1	43	1	0	11	12	11.3	120	1	7.64	1	9	0	0	12	17	8	21	1	1	1	0	0	0	0	0	0	183	65	19.4	1	0
2	39	1	1	7.5	7.5	7.5	25	0	4.67	1	0	0	13	7	2	2	11	0	2	3	0	0	0	0	0	0	155	53	22.1	1	1
2	24	1	4	6.5	8	6.9	15	1.5	3.71	1	0	0	6	4	2	2	1	0	1	3	0	0	0	0	0	0	160	51	19.9	1	1
1	61	1	3	7	7	7	20	0	1.83	0	1	0	10	5	0	4	2	0	0	2	0	0	0	1	0	0	165	53	19.5	0	0
1	19	1	2	7	10	7.9	20	3	4.26	1	0	0	4	4	0	0	1	0	1	1	0	0	0	0	0	0	169	68	23.8	1	0
2	49	1	0	8.5	8	8.4	5	0	3.08	0	9	0	0	2	0	0	0	0	1	3	0	0	0	0	0	0	155	58	24.1	1	1
1	38	1	4	8	8	8	15	0	4.25	0	0	0	5	3	2	3	1	0	1	1	1	0	0	0	0	0	170	65	22.5	1	1
1	54	1	4	7	7	7	3	0	2.55	0	0	0	0	5	1	0	2	0	2	3	2	0	1	0	0	0	165	57	20.9	0	1
2	45	1	0	7	6	6.7	10	0	4.17	1	9	0	10	9	3	6	12	0	0	3	0	0	0	1	0	0	155	60	25	2	1
1	42	1	1	7.5	8	7.6	20	0.5	4.15	1	0	0	2	4	0	1	4	0	2	1	0	0	0	0	0	0	178	80	25.2	2	1
2	34	1	2	7	8	7.3	10	1	3.81	1	0	0	7	3	2	2	1	0	1	3	0	0	0	0	0	0	159	55	21.8	1	1
2	36	1	4	5	5	5	25	0	4.92	1	0	0	3	9	5	1	4	0	0	3	0	0	0	0	0	0	153	43	18.4	2	1
2	55	1	4	8	8	8	10	0	3.17	0	0	0	9	3	1	3	1	0	0	3	0	0	1	0	0	0	157	56	22.7	1	0
1	39	1	4	8	9	8.3	15	1	3.39	0	0	0	4	3	2	2	3	0	2	1	1	0	0	0	0	0	173	63	21	2	1
1	19	1	2	7	7	7	10	0	4.67	1	0	0	1	3	0	0	0	0	1	3	1	0	0	0	0	0	173	60	20	1	2
1	49	1	2	8	8	8	5	0	4.08	0	0	0	2	2	1	0	0	0	1	1	0	0	1	0	0	0	170	64	22.1	2	1
2	83	1	0	9.5	9.5	9.5	10	0	1.92	0	9	0	15	4	1	0	1	0	0	3	0	0	0	0	0	0	153	55	23.5	0	2
2	29	8	2	8	8	8	10	0	5.17	0	0	0	0	0	0	0	0	1	2	3	0	0	0	0	0	0	166	70	25.4	1	1
2	36	8	1	5.5	5	5.4	10	0	4.67	0	0	0	5	3	0	0	0	0	1	3	0	0	0	0	0	0	168	60	21.3	1	2
1	46	8	3	8	8	8	10	0	4.17	0	0	0	5	1	0	0	2	1	1	3	0	0	0	0	0	0	163	80	30.1	1	0
2	48	8	4	7	7	7	20	0	3.83	1	0	0	8	3	2	1	1	0	0	3	0	0	0	0	0	0	159	60	23.7	2	2
1	69	8	0	10	10	10	10	0	2.17	0	9	0	10	1	0	2	0	0	0	2	0	0	0	0	0	1	170	65	22.5	0	0
1	57	8	3	8	8	8	30	0	1.5	0	0	0	1	1	1	2	1	0	2	1	0	0	0	0	0	0	172	63	21.3	1	0
2	63	8	0	8.5	8.5	8.5	30	0	4.25	0	9	0	0	1	0	0	0	0	0	3	2	0	1	0	0	0	154	55	23.2	1	0
2	38	8	0	6.5	6.5	6.5	15	0	4	1	9	0	8	1	3	4	2	0	0	3	0	0	0	0	0	0	158	60	24	1	1
2	20	8	0	7	7	7	60	0	4.5	0	0	0	6	2	0	0	0	0	1	3	0	0	0	0	0	0	172	50	16.9	2	1
2	50	8	0	6.5	6.5	6.5	30	0	4.25	1	9	0	4	3	1	3	1	0	0	3	1	0	0	1	0	0	152	45	19.5	1	1
1	44	8	4	8.5	9	8.6	30	0.5	4.82	0	0	0	11	2	4	0	0	1	2	2	0	0	0	0	0	0	170	95	32.9	1	1
1	38	8	1	7	7	7	40	0	5.17	0	0	0	5	3	0	0	1	0	0	1	0	0	0	0	0	0	176	70	22.6	2	1
1	19	8	2	7	8	7.3	10	1	3.81	1	0	0	9	3	1	1	1	0	1	3	0	0	0	0	0	0	173	64	21.4	1	1
1	43	8	2	8	8	8	60	0	4	0	0	0	13	6	8	2	14	0	1	2	1	0	0	0	0	0	170	69	23.9	2	1
1	23	8	2	8	8	8	10	0	6.17	1	0	0	6	3	1	1	5	0	2	1	2	0	0	0	0	0	172	67	22.6	1	1
2	41	8	4	7	9	7.6	10	2	3.95	0	0	0	3	1	1	2	2	0	1	3	0	0	0	0	0	0	150	46	20.4	2	2
1	35	8	4	8.5	8.5	8.5	10	0	4.42	0	0	0	3	3	2	1	1	1	0	2	0	0	0	0	0	0	171	77	26.3	1	1
2	29	8	1	7.5	10	8.2	60	2.5	5.11	1	0	0	15	10	4	3	14	1	2	1	0	0	0	0	0	0	170	60	20.8	1	0
2	53	8	2	7	7	7	10	0	3.67	0	0	0	3	4	0	1	1	0	0	3	2	0	0	0	0	0	158	48	19.2	1	1
1	54	8	3	8	8	8	5	0	3.08	1	0	0	8	3	2	2	1	0	1	1	0	0	1	0	0	0	168	65	23	0	1
1	83	8	0	10	10	10	20	0	1.33	0	9	0	0	4	2	0	4	0	2	2	0	1	1	0	0	1	160	55	21.5	1	1
2	39	8	4	8	12	9.1	30	4	5.07	0	0	0	3	5	3	1	8	0	0	3	0	0	0	0	0	0	158	50	20	2	2
2	74	8	0	8	8	8	60	0	4.5	1	9	0	18	10	5	4	17	0	0	3	2	0	1	0	0	0	160	65	25.4	0	0
1	45	8	3	8.5	10	8.9	10	1.5	3.63	0	0	0	3	2	0	2	0	0	1	1	1	0	0	0	0	0	170	63	21.8	1	0
1	69	8	4	8	8	8	10	0	4.17	0	0	0	2	0	0	1	0	0	0	2	2	0	0	0	0	0	165	55	20.2	2	99
2	61	8	0	6.8	6.8	6.8	30	0	3.92	0	9	0	7	3	2	0	1	0	0	3	2	0	0	0	0	0	158	53	21.2	0	2
1	56	8	1	5	5	5	10	0	4.17	1	0	0	9	2	0	3	0	0	2	2	2	0	0	0	1	0	168	64	22.7	1	1
1	68	8	3	9	9	9	15	0	1.75	0	0	0	0	4	2	2	7	0	0	2	0	0	1	0	0	0	165	58	21.3	0	0
1	40	8	4	5.5	5.5	5.5	10	0	1.92	0	0	0	3	3	0	0	0	0	1	1	2	0	0	0	0	0	178	77	24.3	2	2
1	46	8	1	6	6	6	15	0	4.25	1	0	0	6	3	1	2	0	0	1	2	0	0	0	0	0	0	170	70	24.2	1	1
2	40	8	0	6.5	10	7.5	30	3.5	4.25	1	9	0	5	4	0	7	4	0	1	3	0	0	0	0	0	0	160	51	19.9	2	2
1	36	8	2	8	8	8	10	0	5.17	0	0	0	0	0	0	0	0	0	1	1	2	0	0	0	0	0	175	78	25.5	2	1
2	56	8	0	8	8	8	10	0	2.17	1	9	0	7	1	0	0	0	0	0	3	2	0	0	0	0	0	160	57	22.3	1	2
2	34	8	4	4.5	6	4.9	5	1.5	4.55	0	0	0	4	7	6	1	3	0	2	3	2	0	0	0	0	0	165	47	17.3	2	2
1	37	8	4	6	12	7.7	3	6	5.91	1	0	0	12	2	10	4	9	0	1	1	2	0	0	0	0	0	174	64	21.1	2	0
1	47	8	4	6	8	6.6	10	2	3.45	0	0	0	5	2	1	0	1	0	0	3	1	0	0	0	0	0	170	68	23.5	2	2
2	23	8	0	7	8	7.3	30	1	5.14	0	0	0	8	4	3	1	3	0	1	3	0	0	0	0	0	0	167	50	17.9	2	99
1	26	8	3	7	7	7	10	0	3.67	0	0	0	6	4	1	2	2	0	0	2	1	0	0	0	0	0	173	60	20	1	0
1	62	8	3	7	7	7	5	0	1.58	0	1	0	4	3	1	1	1	0	0	1	1	0	0	0	0	0	166	64	23.2	2	2
2	65	8	0	8.5	8.5	8.5	5	0	3.33	0	9	0	0	6	4	5	0	1	0	3	0	0	0	0	0	0	152	74	32	1	99
1	55	8	1	7.5	7.5	7.5	30	0	3.75	0	0	0	4	3	2	3	4	0	1	2	2	0	0	0	0	0	172	67	22.6	2	99
2	55	8	0	7	5	6.4	5	0	5.58	1	9	1	3	8	10	9	17	0	1	3	1	0	0	0	1	0	151	51	22.4	2	99
2	42	8	0	8	10	8.6	60	2	3.29	1	9	1	15	6	9	6	13	0	1	3	1	0	0	0	0	0	164	60	22.3	2	2
2	48	8	2	6.5	6.5	6.5	10	0	2.92	0	1	0	4	3	2	0	2	0	2	3	0	0	1	0	0	0	153	54	23.1	1	2
1	48	8	3	2	7	3.4	60	5	9.71	1	1	0	8	10	8	3	7	0	0	3	2	0	0	0	0	0	164	70	26	1	0
2	37	8	0	7.5	7	7.4	10	0	5.67	1	9	0	8	3	1	0	4	0	1	3	0	0	0	0	0	0	158	65	26	1	1
2	37	8	0	6.2	7.5	6.5	30	1.3	3.27	0	9	0	6	4	0	1	0	0	1	3	2	0	0	0	0	0	164	53	19.7	2	2
2	48	8	0	8	9	8.3	10	1	3.31	0	9	0	14	4	5	4	0	0	2	3	2	0	0	0	1	0	163	59	22.2	2	2
1	34	8	4	5	5	5	60	0	1.5	1	0	0	8	11	9	3	11	0	2	1	2	0	0	0	0	0	175	90	29.4	2	99
2	62	8	0	8	8	8	30	0	3	0	9	0	3	3	1	1	2	0	0	3	2	0	0	1	0	0	157	60	24.3	1	99
2	33	8	4	6.5	7.5	6.8	15	1	4.14	0	0	0	3	2	3	3	2	0	1	3	1	0	0	0	0	0	157	59	23.9	2	0
2	21	8	0	9	10	9.3	15	1	5.89	0	0	0	9	2	0	1	2	0	2	3	1	0	0	0	0	0	160	55	21.5	2	1
1	22	8	2	10	9	9.7	15	0	2.75	0	0	0	1	1	2	2	1	0	1	1	0	0	0	0	0	0	173	56	18.7	1	2
1	67	8	3	7.5	7.5	7.5	7	0	2.37	0	1	0	9	2	4	3	5	0	0	1	0	0	1	0	0	0	167	60	21.5	1	0
2	51	8	0	6.5	7	6.6	30	0.5	3.82	0	9	0	3	5	0	0	1	1	0	3	2	0	1	0	0	0	155	60	25	1	2
1	50	8	3	7	8	7.3	30	1	4.14	1	0	0	6	5	1	3	5	1	1	2	0	0	0	0	0	0	174	71	23.5	1	1
2	43	8	0	8.5	8.5	8.5	60	0	8.75	0	9	0	0	5	8	9	22	0	1	2	1	0	0	0	0	0	156	54	22.2	1	0
1	43	8	1	5	5	5	60	0	1.5	1	0	0	11	12	8	9	22	1	2	2	1	0	1	0	0	0	170	74	25.6	1	2
2	35	8	0	9.5	9	9.4	5	0	3.58	0	9	0	11	5	16	0	6	0	0	3	0	0	0	0	0	0	153	44	18.8	2	1
1	43	8	1	4.5	4.5	4.5	90	0	4.75	1	1	1	7	12	7	4	15	0	1	1	1	0	0	0	0	0	178	81	25.6	1	2
1	45	4	1	8	7	7.7	15	0	4.75	0	0	0	5	1	3	2	1	0	1	2	0	0	0	0	0	0	170	63	21.8	1	1
1	33	4	4	7	8	7.3	60	1	5.64	0	0	0	5	2	1	1	10	0	0	3	1	0	0	0	0	0	176	80	25.8	2	1
1	19	4	0	8	9	8.3	5	1	5.23	0	0	0	2	2	1	0	0	0	1	3	1	0	0	0	0	0	172	73	24.7	2	1
1	29	4	0	7	7	7	10	0	4.67	0	0	0	7	5	0	2	10	0	1	3	2	0	0	0	0	0	181	80	24.4	2	1
2	32	4	2	8.5	7.5	8.2	5	0	4.83	0	0	0	1	3	0	2	0	1	1	3	0	0	0	0	0	0	158	53	21.2	2	1
2	60	4	0	8	7	7.7	20	0	1.83	0	9	0	8	3	2	4	2	0	0	3	0	0	0	0	0	0	155	66	27.5	0	0
1	66	4	0	5	5	5	30	0	3	0	9	0	9	6	2	0	5	0	2	1	2	0	1	0	0	0	171	64	21.9	1	0
1	56	4	0	9.5	9.5	9.5	10	0	3.42	0	9	0	7	3	4	0	8	0	2	2	2	0	0	0	0	0	170	69	23.9	1	1
1	45	4	4	8	8	8	10	0	4.17	0	0	0	4	6	1	0	3	0	0	2	2	0	0	0	0	0	170	75	26	2	2
2	55	4	2	7.5	9	7.9	30	1.5	3.46	0	0	0	3	3	4	4	4	0	0	3	0	0	1	0	0	0	156	52	21.4	1	2
2	45	4	4	7	7	7	10	0	2.67	0	0	0	8	3	2	1	1	0	0	3	0	0	0	0	0	0	163	60	22.6	1	2
1	40	4	4	7.5	8	7.6	20	0.5	5.15	1	0	0	3	3	1	1	2	0	2	3	0	0	0	0	0	0	170	70	24.2	1	1
2	68	4	0	7	7	7	60	0	3.5	0	9	0	15	8	10	5	8	1	0	3	0	0	1	0	0	0	160	65	25.4	0	0
2	54	4	2	8	8	8	20	0	3.33	0	0	0	9	5	9	5	7	0	0	3	0	0	0	0	0	0	155	57	23.7	1	1
2	41	4	4	7	7	7	10	0	3.17	1	0	0	1	1	1	1	2	0	0	3	0	0	0	0	0	0	163	56	21.1	1	1
1	29	4	4	5	4.5	4.9	20	0	4.58	0	0	0	5	4	0	2	0	0	1	1	0	0	0	0	0	0	175	60	19.6	2	1
1	52	4	1	8	8	8	10	0	4.17	0	0	0	5	2	2	2	0	0	0	1	2	0	0	0	0	0	171	70	23.9	1	1
1	56	4	3	7	7	7	10	0	0.67	0	0	0	9	2	1	1	0	0	1	1	0	0	1	1	0	0	165	65	23.9	1	2
2	38	4	2	4.5	10	6.1	10	5.5	3.2	0	0	0	10	1	0	2	0	0	2	3	0	0	0	0	0	0	162	60	22.9	1	1
1	70	4	0	5.5	4.5	5.2	30	0	1.75	0	9	0	0	3	0	0	0	0	2	2	2	0	0	0	0	0	170	65	22.5	0	0
2	24	4	0	7	8	7.3	60	1	5.64	0	0	0	0	7	6	0	18	0	0	3	0	0	0	0	0	0	160	47	18.4	2	0
1	68	4	2	7	7	7	10	0	2.67	1	0	0	8	4	2	6	5	0	2	1	0	0	0	0	0	0	165	58	21.3	2	0
2	68	4	1	8	8	8	30	0	3.5	0	0	0	0	4	2	2	1	0	2	1	0	0	0	0	0	0	155	62	25.8	0	0
2	42	4	0	7	7	7	30	0	5	0	9	0	6	5	4	3	5	0	1	3	2	0	0	0	0	0	160	70	27.3	2	0
1	46	4	1	5.5	5.5	5.5	30	0	2.75	0	0	0	2	7	1	5	5	1	2	2	0	0	1	1	1	0	170	83	28.7	0	0
2	27	4	4	5	8	5.9	120	3	6.93	1	0	0	1	11	6	1	11	0	0	3	1	0	0	0	0	0	163	58	21.8	2	2
1	30	4	2	6.5	6.5	6.5	10	0	4.42	1	0	0	7	2	0	1	1	0	2	1	2	0	0	0	0	0	175	72	23.5	2	2
2	54	4	0	8	8	8	10	0	5.17	0	9	0	1	2	1	3	1	0	0	3	2	0	0	0	0	0	160	53	20.7	1	0
2	36	4	0	8	9	8.3	10	1	2.31	0	9	0	0	1	0	0	0	0	0	3	2	0	0	0	0	0	162	55	21	2	0
2	51	4	0	8	9	8.3	10	1	5.31	0	9	0	4	3	0	0	5	0	1	3	0	0	0	0	0	0	155	52	21.6	1	1
1	21	4	2	6	6	6	10	0	5.17	1	0	0	5	2	1	0	3	0	2	1	0	0	0	0	0	0	173	54	18	2	2
2	30	4	2	7.5	9	7.9	5	1.5	5.05	0	1	0	12	3	4	0	8	0	0	3	1	0	0	0	0	0	158	58	23.2	1	2
2	49	4	0	6	6	6	5	0	1.08	0	9	1	4	6	2	0	3	0	1	1	0	0	0	0	0	0	163	60	22.6	1	2
1	53	4	1	8	8	8	30	0	5.5	0	0	0	7	3	1	0	4	1	2	3	1	0	0	0	0	0	170	75	26	1	2
1	45	4	2	8.5	9	8.6	20	0.5	4.15	0	0	0	2	2	0	2	2	0	1	1	1	0	0	0	0	0	170	70	24.2	1	1
2	61	4	0	7	7	7	20	0	2.83	0	9	0	13	5	5	3	12	1	0	3	0	0	1	0	0	0	153	62	26.5	1	0
2	25	4	2	8	9	8.3	5	1	4.23	0	0	1	19	2	10	5	3	0	1	3	0	0	0	0	0	0	160	46	18	1	2
1	36	4	2	8.5	9	8.6	10	0.5	4.99	0	0	0	7	2	1	0	1	1	1	3	0	0	0	0	0	0	175	90	29.4	2	1
1	64	8	0	6.5	6.5	6.5	30	0	1.25	0	9	0	1	4	2	3	4	0	2	2	1	0	0	0	0	0	165	80	29.4	1	0
1	59	8	0	4.5	10	6.1	30	5.5	1.54	0	9	0	11	6	8	3	12	0	2	1	0	0	0	0	0	0	174	64	21.1	2	0
1	44	8	2	7	8	7.3	5	1	3.73	0	0	0	3	1	0	1	0	0	1	2	1	0	1	0	0	0	173	69	23.1	2	1
1	38	8	4	9	9	9	60	0	5.5	0	1	0	4	5	8	0	4	0	1	3	1	0	0	0	0	0	175	73	23.8	2	1
2	37	8	0	7	11	8.1	10	4	3.24	0	9	1	4	4	3	2	4	1	1	3	1	0	0	0	0	0	158	75	30	1	2
2	43	8	2	8	6.5	7.6	10	0	5.92	0	0	0	4	3	1	4	1	0	1	3	0	0	1	0	0	0	162	62	23.6	1	1
2	50	8	1	8	8	8	30	0	4.5	0	0	0	4	3	1	0	1	0	1	3	1	0	0	0	0	0	154	60	25.3	2	2
2	73	8	0	5	5	5	60	0	3.5	1	9	0	7	7	6	7	9	0	0	3	1	0	1	0	0	1	150	45	20	0	0
1	24	8	0	7	7	7	30	0	6	0	0	0	2	4	1	0	0	0	0	3	1	0	0	0	0	0	187	81	23.2	2	2
2	19	8	0	7	10	7.9	60	3	6.93	0	0	0	10	6	8	2	10	0	1	3	0	0	0	0	0	0	170	58	20.1	2	2
1	59	8	1	8	8	8	15	0	5.25	0	0	0	4	3	1	0	2	0	0	2	0	0	0	0	0	0	173	68	22.7	1	2
1	47	8	4	7	7.5	7.1	30	0.5	3.07	0	0	0	0	4	0	1	6	0	1	3	1	0	0	0	0	0	171	65	22.2	2	99
2	65	8	0	8	8	8	10	0	2.17	0	9	0	0	1	0	2	0	1	0	3	0	0	0	0	1	0	150	60	26.7	1	99
2	51	8	4	5	5	5	30	0	4	1	0	0	5	8	4	2	3	1	0	3	1	0	1	0	1	0	150	72	32	2	2
2	40	8	0	8	8	8	30	0	1.5	0	9	0	3	4	0	0	2	0	0	3	2	0	0	0	0	0	155	58	24.1	2	1
2	35	8	4	8	8	8	10	0	4.17	0	0	0	8	1	3	2	4	0	0	3	1	0	0	0	0	0	165	58	21.3	2	99
2	29	8	2	8	10	8.6	60	2	7.79	0	1	0	10	7	3	6	10	1	0	3	0	0	0	0	0	0	160	50	19.5	1	0
1	21	8	0	7	9	7.6	20	2	11.12	0	9	0	5	2	2	1	3	0	1	1	0	0	0	0	0	0	176	63	20.3	2	99
1	32	8	4	7	9	7.6	20	2	3.12	1	0	0	7	2	0	2	0	0	0	2	2	0	0	0	0	0	167	64	22.9	1	0
2	77	8	0	5.5	5.5	5.5	40	0	3.92	1	9	1	6	8	3	4	7	1	0	3	0	0	1	1	1	1	156	54	22.2	0	1
1	25	8	0	6.5	8	6.9	30	1.5	4.96	0	0	0	2	4	0	1	1	0	1	3	1	0	0	0	0	0	165	58	21.3	2	1
1	46	8	4	7	6	6.7	10	0	3.17	0	0	0	6	4	0	0	0	1	0	2	1	0	0	0	0	0	172	76	25.7	2	0
1	58	8	0	7	7.5	7.1	20	0.5	3.9	0	9	0	3	3	0	0	1	0	1	1	2	0	0	0	0	0	173	74	24.7	1	0
2	25	8	0	5	6	5.3	10	1	2.81	1	0	0	10	7	3	2	0	0	0	3	0	0	0	0	0	0	162	52	19.8	2	2
2	30	8	4	5	6	5.3	30	1	6.14	1	0	0	8	7	2	3	8	0	1	3	0	0	0	0	0	0	164	50	18.6	2	1
2	50	8	0	5	5	5	60	0	4.5	1	9	0	1	12	21	5	28	1	0	3	0	0	1	0	0	1	163	52	19.6	2	1
2	40	8	0	6.5	8.5	7.1	20	2	3.87	1	9	0	4	3	0	1	1	0	1	3	0	0	0	0	0	0	154	56	23.6	2	99
1	32	8	1	8	8	8	30	0	2.5	0	0	0	9	4	1	0	3	0	1	1	1	0	0	0	0	0	180	93	28.7	2	1
2	37	8	0	7	7	7	20	0	2.83	0	9	0	9	5	0	3	5	0	1	3	0	0	0	0	0	0	163	52	19.6	2	1
1	21	8	0	6	12	7.7	20	6	3.19	0	0	0	6	4	8	4	13	0	1	3	0	0	0	0	0	0	175	65	21.2	2	0
1	29	8	4	7	7	7	5	0	3.58	0	0	0	7	1	1	0	1	0	1	3	1	0	0	0	0	0	176	65	21	2	1
2	57	8	0	7	7	7	30	0	4	0	9	0	9	9	1	1	15	0	1	1	0	0	1	0	0	0	153	55	23.5	1	99
1	63	8	4	7	7	7	30	0	3	0	0	0	9	3	1	1	1	0	2	3	1	0	0	0	1	0	170	68	23.5	2	99
2	32	8	4	9	9	9	5	0	3.58	0	0	0	8	1	3	1	6	0	1	3	0	0	0	0	0	0	155	45	18.7	1	0
1	42	8	1	7.5	9	7.9	20	1.5	4.3	0	0	0	7	4	11	2	2	0	1	3	0	0	0	0	0	0	178	82	25.9	2	2
1	43	8	1	4	6	4.6	5	2	4.37	1	0	0	9	6	4	4	6	0	1	3	2	0	0	0	0	0	174	64	21.1	1	1
1	38	8	3	7	7	7	5	0	3.58	0	0	0	6	3	1	0	5	0	1	1	2	0	0	0	0	0	175	75	24.5	2	1
1	35	8	3	8	8	8	5	0	3.08	0	0	0	7	0	0	1	5	0	1	1	2	0	0	0	0	0	178	70	22.1	2	1
2	48	8	0	6	8.5	6.7	10	2.5	2.52	1	9	0	14	5	2	3	4	0	2	3	1	0	0	0	0	0	160	73	28.5	2	1
1	50	8	0	4	4	4	60	0	1	0	9	0	9	9	4	5	11	0	1	1	2	0	0	0	0	0	177	73	23.3	1	99
2	21	8	0	7	11	8.1	60	4	9.07	0	0	1	7	7	12	6	12	0	0	3	0	0	0	0	0	0	166	57	20.7	2	1
2	72	8	0	8	8	8	10	0	2.17	0	9	0	16	3	0	2	11	1	0	3	0	0	1	0	0	0	156	70	28.8	0	0
2	31	8	0	7.5	8	7.6	30	0.5	4.32	0	9	0	1	6	14	3	5	0	2	1	1	0	0	0	0	0	170	45	15.6	1	1
2	53	8	1	9	9	9	20	0	3.83	0	0	0	8	4	2	1	5	0	0	1	0	0	0	0	0	0	158	58	23.2	1	0
1	51	8	2	9	9	9	10	0	4.67	0	1	0	6	3	3	2	8	0	1	3	2	1	0	0	0	1	161	64	24.7	1	0
1	27	8	1	9.5	9	9.4	15	0	6.75	0	0	0	1	1	1	0	1	1	2	1	1	0	0	0	0	0	181	82	25	1	1
1	33	8	2	9	9	9	10	0	3.67	0	0	0	10	2	0	0	0	0	2	2	0	0	0	0	0	0	170	65	22.5	2	99
1	38	8	2	7	7	7	60	0	4.5	0	0	0	8	4	0	1	5	0	0	1	0	0	0	0	0	0	175	80	26.1	2	1
2	28	8	2	11	8	10.1	30	0	5.5	0	0	0	11	6	13	2	4	0	1	1	0	0	0	0	0	0	155	50	20.8	1	2
1	45	8	1	7	7	7	10	0	4.67	0	0	0	8	2	0	0	5	0	2	1	2	0	0	0	0	0	180	70	21.6	1	2
2	21	1	2	7	7	7	30	0	7	0	0	0	12	8	6	7	5	0	2	3	1	0	0	0	0	0	166	65	23.6	2	0
1	19	1	0	8	9	8.3	10	1	6.31	0	0	0	6	4	8	0	4	0	2	3	1	0	0	0	0	0	180	70	21.6	2	0
1	31	1	2	6	6	6	10	0	6.17	1	0	0	1	5	3	1	3	0	2	1	0	0	0	0	0	0	180	69	21.3	1	2
1	47	1	1	7	7	7	30	0	5	0	0	0	8	4	4	6	1	1	2	1	0	0	0	0	0	0	170	80	27.7	2	99
2	44	1	0	4	6	4.6	30	2	3.79	0	9	0	5	8	4	3	6	0	0	3	0	0	0	0	0	0	161	67	25.8	1	1
1	56	1	1	7	7	7	5	0	3.58	1	0	0	1	2	0	0	1	0	2	2	1	0	0	0	0	0	174	80	26.4	1	2
1	21	1	0	7.5	9.5	8.1	10	2	5.7	0	1	0	1	2	0	0	2	0	1	3	0	0	0	0	0	0	185	70	20.5	2	2
2	35	1	0	8	11	8.9	7	3	3.55	1	9	0	9	1	0	1	0	0	1	3	0	0	0	0	0	0	160	45	17.6	1	1
1	67	1	2	6	6	6	20	0	2.33	0	0	0	0	4	0	0	1	1	0	2	2	0	1	1	0	1	159	63	24.9	0	0
2	72	1	0	6	6	6	20	0	2.83	1	9	0	7	6	0	2	1	1	0	3	2	0	1	0	1	0	165	60	22	0	0
2	52	1	4	6.5	9	7.2	20	2.5	4.94	1	0	0	6	6	4	2	6	0	1	3	2	0	0	0	1	0	158	50	20	1	2
1	26	1	0	8.5	8.5	8.5	35	0	4.33	0	9	0	3	5	2	3	3	1	1	3	2	0	0	0	0	0	190	110	30.5	1	2
1	34	1	3	6	11	7.4	30	5	7.21	1	0	0	4	4	3	5	2	0	2	1	2	0	0	0	0	0	178	75	23.7	2	2
2	20	1	0	7	10	7.9	20	3	4.26	0	0	0	2	3	1	0	1	0	1	3	0	0	0	0	0	0	168	53	18.8	2	1
2	60	1	0	6.5	8	6.9	30	1.5	3.96	0	9	0	5	4	2	3	2	0	0	3	0	0	1	0	0	0	155	50	20.8	1	1
2	24	1	4	6.5	9	7.2	20	2.5	4.94	0	0	0	3	3	0	1	1	0	0	3	0	0	0	0	0	0	158	58	23.2	1	2
1	28	1	2	7.5	9	7.9	20	1.5	4.3	0	0	0	1	3	1	0	1	0	1	1	2	0	0	0	0	0	172	70	23.7	2	2
1	32	1	4	7	8	7.3	20	1	3.98	0	0	0	1	3	2	0	1	0	1	1	2	0	0	0	0	0	175	68	22.2	2	2
2	34	1	0	9	9	9	20	0	4.83	0	9	0	2	3	0	1	1	0	0	3	0	0	0	0	0	0	156	50	20.5	1	1
1	37	1	1	8	9	8.3	20	1	4.48	0	0	0	1	3	0	0	1	0	2	1	1	0	0	0	0	0	176	75	24.2	1	1
1	46	1	1	8	8	8	20	0	4.33	0	0	0	3	3	1	0	1	0	0	3	0	0	0	0	0	0	160	57	22.3	1	1
2	58	1	0	7	8	7.3	20	1	3.98	0	9	0	4	3	0	1	1	0	1	3	1	0	0	0	0	0	160	50	19.5	1	1
1	51	1	1	7	8	7.3	20	1	3.98	0	0	0	3	3	1	0	1	0	0	3	0	0	0	0	0	0	162	53	20.2	1	1
2	22	8	2	9	6.5	8.3	1	0	4.77	0	1	0	7	2	0	0	2	0	1	3	0	0	0	0	0	0	164	60	22.3	1	2
1	22	8	0	9	9	9	10	0	5.67	0	0	0	5	2	0	0	2	0	1	2	0	0	0	0	0	0	182	70	21.1	2	2
2	65	8	0	8	8	8	30	0	3.5	0	9	0	6	5	5	0	13	0	1	3	0	0	0	0	0	0	155	53	22.1	2	1
1	56	8	1	7	7	7	10	0	3.67	0	0	0	12	2	0	0	2	0	2	2	2	0	1	0	0	0	175	75	24.5	2	2
1	47	8	1	7.5	9	7.9	10	1.5	3.13	0	0	0	4	3	0	2	4	0	1	1	1	0	0	0	0	0	173	68	22.7	2	2
1	62	8	1	9.5	9.5	9.5	5	0	2.33	0	0	0	14	3	8	4	4	0	2	2	1	0	0	0	0	0	168	65	23	2	2
2	54	8	4	8	8	8	10	0	2.17	0	0	0	7	3	2	0	4	0	0	3	1	0	0	0	0	0	165	55	20.2	2	0
1	44	8	1	8.5	9	8.6	15	0.5	3.57	0	0	0	1	3	0	0	3	0	1	1	1	0	0	0	0	0	170	60	20.8	2	1
2	40	8	0	7.5	8.5	7.8	15	1	4.14	0	9	0	3	1	0	0	4	0	0	3	2	0	0	0	0	0	164	51	19	2	2
2	40	8	0	7	7	7	30	0	6	0	9	0	9	4	9	0	8	1	0	3	0	0	0	0	0	0	162	71	27.1	2	2
2	39	8	0	10.5	10.5	10.5	120	0	5.25	1	9	0	10	5	0	2	2	0	1	3	2	0	0	0	0	0	170	67	23.2	1	2
2	39	8	0	7	7	7	60	0	4.5	0	9	0	7	5	0	3	4	0	0	3	2	0	0	0	0	0	161	54	20.8	1	2
1	30	8	2	6.3	7	6.5	5	0.7	4.35	0	0	0	3	1	0	0	1	0	2	1	2	0	0	0	0	0	169	74	25.9	1	2
2	35	8	4	8	8	8	30	0	4.5	0	0	0	3	2	1	0	5	0	1	3	1	0	0	0	0	0	160	50	19.5	2	1
1	34	8	2	8	8.5	8.1	30	0.5	5.07	0	0	0	6	3	0	1	1	0	1	3	2	0	0	0	0	0	176	70	22.6	2	2
2	65	8	0	7	7	7	30	0	4	0	9	0	5	2	2	0	1	0	1	3	0	0	0	0	0	0	158	55	22	1	2
1	40	8	2	7	7	7	30	0	5	1	0	0	7	2	1	2	2	0	2	1	0	0	0	0	0	0	171	71	24.3	1	2
1	52	8	4	6	7	6.3	20	1	4.48	0	0	0	7	3	1	2	6	0	1	3	2	0	0	0	1	0	175	70	22.9	2	2
2	38	8	0	8	7	7.7	10	0	3.67	0	9	0	4	2	0	1	0	0	0	3	0	0	0	0	0	0	155	58	24.1	1	2
2	49	8	0	7	8	7.3	10	1	3.81	0	9	0	3	1	0	0	1	0	0	3	0	0	0	0	0	0	160	58	22.7	1	2
1	49	8	2	7	8	7.3	15	1	4.89	0	0	0	6	2	1	0	2	0	1	2	1	0	0	0	0	0	175	70	22.9	1	1
2	51	8	4	7	7	7	10	0	3.67	1	0	0	1	1	0	0	1	0	1	3	0	0	0	0	0	0	160	60	23.4	1	1
1	38	8	4	7	9	7.6	10	2	3.95	0	0	0	4	0	0	0	1	0	1	3	0	0	0	0	0	0	179	70	21.8	2	2
2	49	8	0	7	7	7	30	0	5	0	9	0	2	2	0	0	1	0	1	3	0	0	0	0	0	0	155	50	20.8	1	2
1	38	8	2	8	8	8	20	0	5.33	0	0	0	9	2	0	1	1	0	1	1	1	0	0	0	0	0	168	75	26.6	2	2
1	42	8	2	7	7	7	10	0	3.67	1	0	0	6	4	0	0	1	0	1	2	0	0	0	0	0	0	177	70	22.3	1	2
1	48	8	1	7	7	7	30	0	4	0	0	0	4	3	0	0	1	0	0	3	0	0	0	0	0	0	170	70	24.2	2	2
2	61	8	0	8.5	9	8.6	10	0.5	4.49	0	9	0	5	3	8	0	4	0	0	3	2	0	0	0	0	0	155	46	19.1	1	1
1	67	8	0	6	10	7.1	5	4	3.65	1	9	0	3	2	4	0	4	1	2	3	2	0	0	0	0	0	168	75	26.6	1	2
1	59	8	4	6.5	6.5	6.5	10	0	3.42	0	0	0	3	1	0	0	1	0	0	3	0	0	0	0	0	0	175	70	22.9	2	2
2	50	8	0	7	8	7.3	10	1	3.81	0	9	0	4	0	0	0	1	0	0	3	1	0	0	0	0	0	163	60	22.6	2	2
1	19	8	0	6	8.5	6.7	10	2.5	5.52	1	0	0	0	2	0	0	2	0	0	3	0	0	0	0	0	0	173	70	23.4	2	2
2	20	8	0	8	8	8	10	0	5.17	1	0	0	5	2	0	0	5	0	1	3	1	0	0	0	0	0	165	57	20.9	2	2
2	62	8	0	8	8	8	60	0	4	0	9	0	3	3	0	0	7	0	0	3	1	0	0	0	0	0	155	52	21.6	1	1
1	42	8	2	7	8	7.3	20	1	6.48	0	0	0	4	2	3	0	2	0	1	1	0	0	0	0	0	0	175	68	22.2	2	2
2	19	8	0	6	7	6.3	20	1	3.98	0	0	0	1	4	0	0	4	0	0	3	2	0	0	0	0	0	170	56	19.4	1	1
2	49	8	0	8	8	8	20	0	4.33	0	9	0	3	3	0	0	1	0	0	3	1	0	0	0	0	0	155	55	22.9	1	2
2	46	8	2	7.5	7	7.4	10	0	3.67	1	0	0	2	0	0	0	4	0	0	3	2	0	0	0	0	0	155	51	21.2	2	2
1	20	8	4	7.5	9	7.9	15	1.5	4.21	1	0	0	2	2	0	0	1	0	2	1	2	0	0	0	0	0	187	82	23.4	1	2
2	30	8	4	7.5	10	8.2	5	2.5	4.19	0	0	0	4	3	0	0	2	0	0	3	2	0	0	0	0	0	161	47	18.1	2	2
2	39	8	4	7	8	7.3	10	1	4.81	0	0	0	5	3	1	0	3	0	1	3	0	0	0	0	0	0	158	60	24	2	2
1	31	8	4	5.5	7	5.9	10	1.5	3.13	1	0	0	4	2	0	0	1	0	2	1	2	0	0	0	0	0	178	70	22.1	2	2
1	60	8	0	7	7	7	20	0	2.83	0	9	0	3	3	0	0	1	0	1	3	2	0	0	0	0	0	167	63	22.6	2	1
2	20	8	0	7	8	7.3	10	1	4.81	1	0	0	6	4	6	3	8	0	1	3	0	0	0	0	0	0	165	50	18.4	2	1
1	54	8	1	8	8	8	5	0	3.58	0	0	0	4	3	1	1	3	0	2	3	2	0	1	0	0	0	169	71	24.9	0	1
2	49	8	2	8	10	8.6	5	2	2.37	0	0	0	4	0	0	0	1	0	1	3	0	0	0	0	0	0	158	67	26.8	0	1
2	46	8	0	6	5	5.7	5	0	3.58	1	9	0	2	6	0	1	5	0	1	3	0	0	0	0	0	0	159	62	24.5	2	2
1	39	8	1	7	9	7.6	20	2	5.12	0	0	0	4	3	0	0	0	0	1	3	0	0	0	0	0	0	163	63	23.7	2	0
2	73	8	0	6.5	6.5	6.5	30	0	3.25	0	9	0	0	6	5	1	5	0	0	3	2	1	1	0	0	1	153	53	22.6	0	1
1	23	8	0	6.5	9.5	7.4	10	3	5.35	0	9	0	2	5	8	6	11	0	1	1	1	0	0	0	0	0	181	58	17.7	1	2
2	30	8	0	9	9	9	90	0	6	0	9	0	3	9	6	7	11	0	1	3	0	0	0	0	0	0	165	52	19.1	2	1
2	39	8	3	7	7	7	60	0	4.5	0	0	0	4	3	0	3	2	0	1	3	0	0	0	0	0	0	164	76	28.3	1	0
2	50	8	2	9	9	9	5	0	4.58	0	0	0	0	2	0	0	0	0	2	3	0	0	0	0	0	0	159	57	22.5	1	2
1	44	8	4	8	9	8.3	60	1	5.14	0	0	0	8	5	12	8	7	0	1	2	1	0	0	0	0	0	175	70	22.9	2	0
1	62	8	0	8	8	8	10	0	5.17	0	9	0	1	1	2	1	1	0	2	1	0	0	0	0	0	1	170	65	22.5	1	1
1	36	8	4	5.5	8	6.2	30	2.5	4.61	1	0	0	15	6	4	4	8	0	2	1	0	0	0	0	0	0	170	60	20.8	2	1
2	42	1	2	8	8	8	10	0	3.17	1	0	0	0	3	0	1	1	0	2	3	2	0	0	0	0	0	163	59	22.2	1	2
2	38	1	2	6	7	6.3	20	1	5.48	1	0	0	9	6	2	4	2	0	2	3	0	0	0	0	0	0	160	58	22.7	2	99
1	40	1	2	6	8	6.6	30	2	5.79	1	0	0	0	4	0	0	1	0	2	1	1	0	0	0	0	0	172	72	24.3	2	1
1	36	1	4	7	10	7.9	10	3	4.1	0	0	0	0	0	0	2	0	0	1	1	0	0	0	0	0	0	173	69	23.1	1	2
1	26	1	2	10.5	10.5	10.5	10	0	3.42	0	0	0	0	0	2	3	4	0	1	3	0	0	0	0	0	0	180	75	23.1	2	1
1	30	1	2	8.5	8.5	8.5	1	0	3.77	0	0	0	0	0	0	0	0	0	2	1	0	0	0	0	0	0	175	70	22.9	1	99
1	28	1	2	6.5	8.5	7.1	10	2	3.7	1	0	0	0	0	1	0	1	0	1	1	0	0	0	0	0	0	175	68	22.2	2	2
2	65	1	2	5.5	6	5.6	10	0.5	1.99	0	0	0	3	5	4	2	8	0	0	3	2	0	1	0	0	0	155	48	20	0	0
1	55	1	1	7	7	7	10	0	4.67	1	0	0	3	4	3	3	4	0	0	3	0	0	0	0	0	0	168	70	24.8	1	1
2	59	1	0	6.5	7	6.6	10	0.5	2.49	0	9	0	0	2	0	0	2	0	0	3	0	0	0	0	0	0	156	62	25.5	1	99
1	61	1	1	4.5	4.5	4.5	10	0	4.92	1	0	0	0	3	0	0	5	0	2	2	0	0	0	0	0	0	167	63	22.6	1	0
1	49	1	3	7	8	7.3	30	1	3.64	0	0	0	4	2	3	0	3	0	2	1	0	0	0	0	0	0	180	78	24.1	1	0
2	26	1	2	8	8	8	60	0	6	0	1	0	1	3	3	6	6	0	0	3	0	0	0	0	0	0	163	49	18.4	2	99
2	36	1	1	8	9	8.3	30	1	2.64	0	0	0	11	4	1	0	3	0	0	3	0	0	0	0	0	0	156	52	21.4	2	2
2	28	1	2	7	9	7.6	30	2	4.29	0	0	0	8	3	2	1	1	0	1	3	2	0	0	0	0	0	163	50	18.8	2	1
2	34	1	2	9.5	9.5	9.5	30	0	4.25	0	0	0	9	3	1	1	1	0	1	3	0	0	0	0	0	0	167	60	21.5	2	1
2	51	1	0	8	8	8	30	0	4.5	0	9	0	5	4	2	1	1	0	0	3	2	0	0	0	0	0	155	60	25	1	1
2	65	1	0	9	9	9	10	0	4.67	0	9	0	4	3	4	2	1	1	0	3	2	0	1	0	1	0	160	65	25.4	0	0
2	41	1	2	7	8	7.3	30	1	4.14	1	0	0	7	4	2	1	3	0	1	3	2	0	0	0	0	0	162	58	22.1	1	1
1	31	1	4	8	9	8.3	30	1	4.64	0	0	0	3	4	1	1	1	0	1	1	0	0	0	0	0	0	177	80	25.5	2	2
1	37	1	2	9	9	9	30	0	7	0	0	0	3	4	1	0	1	0	1	1	0	0	0	0	0	0	175	95	31	2	2
1	46	1	1	8	9	8.3	15	1	4.39	0	0	0	4	3	1	1	2	0	2	1	2	0	0	0	0	0	170	65	22.5	1	2
1	55	1	1	5	6	5.3	5	1	2.73	0	0	0	4	5	2	0	1	1	2	3	2	0	1	0	0	0	158	65	26	1	2
1	68	1	1	8	8.5	8.1	30	0.5	3.57	0	0	0	4	4	2	1	2	0	1	1	0	0	1	0	0	0	165	70	25.7	0	1
2	40	1	0	7	9.5	7.7	5	2.5	2.94	0	9	0	7	2	0	1	1	0	1	3	1	0	0	0	0	0	158	53	21.2	1	2
2	38	1	0	7	10	7.9	20	3	3.26	1	9	0	1	3	2	2	1	0	1	3	2	0	0	0	0	0	161	48	18.5	1	1
1	22	1	0	8	8	8	10	0	6.17	0	0	0	4	2	2	0	1	0	1	3	1	0	0	0	0	0	171	65	22.2	2	2
2	29	1	0	8	8	8	30	0	4.5	0	9	0	2	3	0	0	1	0	1	3	0	0	0	0	0	0	161	54	20.8	1	0
2	82	1	3	5	6	5.3	10	1	2.81	0	0	0	1	5	2	1	1	1	1	3	2	0	1	0	0	0	149	56	25.2	0	0
2	32	1	2	4	9	5.4	20	5	5.05	1	0	0	3	6	2	0	1	0	1	3	1	0	0	0	0	0	160	52	20.3	1	2
1	73	1	1	6.5	8	6.9	60	1.5	4.46	0	0	0	4	6	1	2	2	0	0	1	2	0	1	1	0	0	160	59	23	0	0
1	53	1	3	8	8	8	60	0	5	0	0	0	4	5	5	5	3	0	0	3	2	0	0	0	0	0	165	70	25.7	1	2
2	48	1	2	7	7	7	30	0	4	1	0	0	2	4	1	1	1	0	1	3	0	0	0	0	0	0	159	58	22.9	1	1
1	43	1	2	9	9	9	30	0	6	0	0	0	1	3	2	0	1	0	1	1	0	0	0	0	0	0	175	78	25.5	1	1
2	38	1	2	8	8.5	8.1	20	0.5	4.4	0	0	0	3	3	1	1	1	0	1	3	1	0	0	0	0	0	162	55	21	1	1
1	39	1	1	7.5	9	7.9	10	1.5	4.13	0	0	0	2	2	2	0	1	0	2	3	2	0	0	0	0	0	173	62	20.7	2	2
2	44	1	2	8	8	8	20	0	4.33	0	0	0	2	3	1	0	1	0	1	3	1	0	0	0	0	0	163	58	21.8	1	1
2	53	1	2	8.5	9	8.6	10	0.5	4.49	0	0	0	1	3	0	1	1	0	1	3	1	0	0	0	0	0	157	62	25.2	1	1
2	48	1	0	7.5	8.5	7.8	20	1	3.73	0	9	0	3	4	1	0	1	0	1	3	1	0	0	0	0	0	164	55	20.4	1	1
1	27	1	2	8	8	8	30	0	4.5	0	1	0	2	4	3	1	1	0	0	3	0	0	0	0	0	0	167	65	23.3	1	2
2	20	1	0	8	9	8.3	10	1	4.31	0	0	0	2	2	1	0	1	0	0	3	2	0	0	0	0	0	162	55	21	2	1
1	31	1	2	7.5	8.5	7.8	10	1	4.06	0	0	0	1	3	2	0	1	0	0	3	2	0	0	0	0	0	175	75	24.5	2	1
2	26	1	4	7	9	7.6	30	2	4.29	0	0	0	7	4	1	0	1	0	1	3	2	0	0	0	0	0	167	48	17.2	2	0
2	51	1	2	6	6	6	20	0	2.33	1	0	0	3	6	0	0	2	0	2	3	1	0	0	0	0	0	156	63	25.9	1	2
2	49	1	2	8.5	8.5	8.5	10	0	2.92	0	0	0	2	1	0	0	1	0	0	3	1	0	0	0	0	0	165	60	22	1	1
2	32	1	2	8	9	8.3	10	1	4.31	0	0	0	3	2	0	0	0	0	1	3	0	0	0	0	0	0	153	52	22.2	1	2
2	27	1	4	10	9	9.7	20	0	5.83	0	0	0	2	2	0	0	0	0	1	3	0	0	0	0	0	0	165	52	19.1	2	2
2	25	1	2	7	8	7.3	15	1	4.89	0	0	0	3	2	0	0	1	0	1	3	0	0	0	0	0	0	165	55	20.2	2	2
1	31	1	1	8	8.5	8.1	15	0.5	5.32	0	0	0	5	3	0	0	1	0	2	1	0	0	0	0	0	0	175	67	21.9	1	2
1	23	1	0	6	7	6.3	10	1	4.31	1	0	0	7	7	0	0	1	0	1	3	2	0	0	0	0	0	189	80	22.4	2	2
1	59	1	2	5.5	5.5	5.5	20	0	3.08	0	0	0	2	5	0	0	0	0	2	2	2	0	0	0	0	0	160	60	23.4	1	2
1	45	1	2	7	7	7	30	0	6	0	0	0	1	4	0	0	2	0	2	1	0	0	0	0	0	0	174	74	24.4	1	1
1	36	1	2	6	6	6	20	0	5.83	1	0	0	3	6	1	0	1	1	2	2	0	0	0	0	0	0	174	80	26.4	1	1
2	39	1	2	8	8.5	8.1	10	0.5	3.74	0	0	0	7	1	1	0	0	0	1	3	0	0	0	0	0	0	150	60	26.7	1	1
2	51	1	0	7	7	7	20	0	3.83	0	9	0	5	5	0	0	5	1	1	3	0	0	0	0	1	0	165	70	25.7	1	2
2	62	1	0	7.5	7.5	7.5	10	0	3.92	0	9	0	5	4	2	0	1	0	0	3	2	0	0	1	1	0	155	42	17.5	0	1
1	65	1	1	6.5	6.5	6.5	10	0	0.92	0	0	0	7	3	0	0	1	1	2	2	2	0	1	1	0	0	173	75	25.1	1	2
1	24	1	0	8	8	8	10	0	6.17	0	0	0	0	0	0	0	0	0	1	3	1	0	0	0	0	0	171	66	22.6	2	2
1	38	1	4	7	6	6.7	30	0	4.5	1	0	0	14	5	0	1	1	0	1	1	0	0	0	0	0	0	175	70	22.9	2	2
2	20	1	2	8	10	8.6	20	2	7.62	0	0	0	2	2	0	3	0	0	0	3	0	0	0	0	0	0	163	53	19.9	1	2
1	38	1	4	7	8.5	7.4	30	1.5	4.71	1	0	0	6	3	2	3	6	0	2	3	1	0	0	0	0	0	172	73	24.7	2	2
2	42	1	4	7.5	9	7.9	30	1.5	4.46	0	0	0	4	4	1	3	1	0	0	3	0	0	0	0	0	0	160	55	21.5	2	2
1	52	1	4	5.5	6.5	5.8	30	1	3.39	0	0	1	7	5	1	0	0	1	0	2	2	0	0	1	0	0	170	82	28.4	1	2
2	29	1	2	7	7	7	30	0	7	1	0	0	7	5	5	2	3	0	1	3	0	0	0	0	0	0	159	56	22.2	2	0
2	62	1	0	7	8.5	7.4	20	1.5	4.55	0	9	0	5	4	5	4	0	0	0	3	2	0	0	0	0	0	163	58	21.8	2	1
1	61	1	1	7	9	7.6	30	2	3.29	0	0	0	13	4	2	2	8	0	1	2	1	0	0	0	0	0	188	84	23.8	1	1
2	58	1	0	6.5	9	7.2	60	2.5	3.61	1	9	0	13	9	10	8	13	1	0	3	2	0	0	0	0	0	150	47	20.9	0	1
2	38	1	0	7	8	7.3	15	1	3.89	0	9	0	5	3	0	0	1	0	0	3	0	0	0	0	0	0	160	55	21.5	2	2
2	49	1	2	8	9	8.3	20	1	4.48	0	0	0	7	4	1	1	1	0	2	3	2	0	0	0	0	0	155	58	24.1	1	2
1	47	1	1	8.5	8.5	8.5	30	0	4.75	0	0	0	5	3	4	2	6	0	1	1	2	0	0	0	0	0	177	80	25.5	2	0
2	37	1	0	10	10	10	30	0	5.5	0	9	0	2	3	3	6	0	0	1	3	2	0	0	0	0	0	164	72	26.8	1	0
2	36	1	0	8.2	9.5	8.5	30	1.3	4.27	0	9	0	16	3	10	2	5	0	0	1	0	0	0	0	0	0	164	56	20.8	2	2
1	76	1	0	7	7	7	60	0	4.5	1	9	0	0	7	3	2	6	1	0	1	0	0	0	0	0	0	165	70	25.7	2	2
2	19	1	0	8	10	8.6	15	2	4.54	0	0	1	1	2	1	0	0	0	1	3	0	0	0	0	0	0	153	38	16.2	2	1
2	42	1	2	7.5	7.5	7.5	10	0	2.92	0	0	0	3	1	5	4	2	1	0	3	0	0	0	0	0	0	166	63	22.9	2	2
2	21	1	4	7	10	7.9	30	3	4.43	0	0	0	5	4	2	0	3	0	0	3	0	0	0	0	0	0	162	43	16.4	1	1
1	33	1	4	6	6	6	10	0	5.17	0	0	0	2	3	2	1	1	0	1	1	1	0	0	0	0	0	170	80	27.7	2	2
2	37	1	0	9	8.5	8.9	20	0	2.58	0	9	0	3	3	3	2	1	0	1	3	1	0	0	0	0	0	163	48	18.1	1	0
1	50	1	1	4.5	4.5	4.5	5	0	3.33	1	0	0	9	4	4	2	1	0	1	1	0	0	0	0	0	0	170	62	21.5	1	2
2	67	1	0	6.5	7.5	6.8	60	1	2.89	0	9	0	10	6	0	1	2	0	0	3	0	0	0	1	0	0	163	59	22.2	0	0
1	47	1	1	8	9	8.3	5	1	5.23	0	0	0	5	1	0	2	0	0	2	1	1	0	0	0	0	0	167	63	22.6	1	2
1	67	1	0	6.5	7.5	6.8	10	1	2.56	0	9	0	8	2	2	2	1	0	1	2	2	0	0	0	0	0	170	70	24.2	0	0
2	20	1	0	9	10	9.3	30	1	7.14	0	0	0	14	3	0	2	1	0	0	3	0	0	0	0	0	0	170	50	17.3	2	1
1	26	1	2	8	8.5	8.1	10	0.5	5.74	0	0	0	6	1	0	1	0	0	2	3	2	0	0	0	0	0	165	65	23.9	2	2
1	27	1	2	8	8	8	10	0	5.17	0	0	0	2	1	0	0	0	0	0	1	1	0	0	0	0	0	172	62	21	2	1
2	39	1	0	8.5	12	9.5	60	3.5	5.75	0	9	0	9	7	5	4	8	0	1	3	0	0	0	0	0	0	157	50	20.3	1	1
2	50	1	1	7	8	7.3	10	1	3.81	0	0	0	2	1	0	1	1	0	0	3	0	0	0	0	0	0	152	53	22.9	2	2
1	30	1	4	6	8	6.6	30	2	4.79	1	0	0	5	4	0	2	4	1	1	3	0	0	0	0	0	0	178	80	25.2	2	1
2	35	1	0	7	7	7	20	0	2.83	0	9	0	0	2	0	0	1	0	0	3	0	0	0	0	0	0	160	50	19.5	1	2
1	25	1	4	9.5	9.5	9.5	30	0	3.25	0	0	0	1	3	2	0	1	0	1	3	0	0	0	0	0	0	182	60	18.1	2	2
2	35	1	0	5	6	5.3	10	1	4.81	1	9	1	5	5	9	2	7	0	1	3	2	0	0	0	0	0	166	60	21.8	2	2
1	58	1	2	8	8	8	30	0	4.5	1	0	0	6	3	5	5	3	1	0	2	0	0	0	0	0	0	172	72	24.3	2	2
1	34	1	2	9	9	9	20	0	4.83	0	0	1	5	5	6	3	5	0	2	1	0	0	0	0	0	0	175	71	23.2	2	0
1	43	1	2	8	8	8	30	0	3.5	0	0	0	10	7	5	0	9	0	1	2	1	0	0	0	0	0	170	65	22.5	2	1
1	38	1	1	7	10	7.9	3	3	5.48	1	0	0	0	2	0	0	1	0	2	1	0	0	0	0	0	0	170	72	24.9	1	1
2	73	1	1	4	5.5	4.4	30	1.5	3.21	1	0	0	14	9	3	2	2	0	0	3	0	0	0	0	0	0	145	40	19	0	0
2	42	1	0	7	7	7	15	0	2.75	0	9	1	10	7	6	3	6	0	0	3	1	0	0	0	0	0	164	56	20.8	2	2
2	50	1	3	6.5	6.5	6.5	180	0	6.75	1	0	0	4	10	8	2	6	0	2	3	0	0	0	0	0	0	158	54	21.6	0	2
2	20	1	0	5	7	5.6	60	2	5.79	1	0	0	5	7	2	2	9	0	1	3	0	0	0	0	0	0	164	50	18.6	1	1
1	25	1	2	8.5	12	9.5	60	3.5	5.75	0	0	0	3	6	0	1	4	1	0	1	0	0	0	0	0	0	177	56	17.9	2	2
1	61	1	2	7	7	7	20	0	4.83	1	0	0	4	5	2	1	2	1	2	1	0	0	1	0	0	0	173	60	20	1	1
1	23	1	1	8	8	8	10	0	9.17	0	0	0	4	1	0	0	0	0	0	1	1	0	0	0	0	0	175	62	20.2	1	99
1	38	1	1	9	9	9	10	0	10.67	0	0	0	3	1	0	1	1	1	2	1	0	0	0	0	0	0	178	83	26.2	2	0
1	39	1	3	6	6	6	20	0	2.33	1	0	0	0	5	0	1	1	0	2	1	0	0	0	0	0	0	160	62	24.2	1	1
2	34	1	4	8.5	8.5	8.5	30	0	3.75	1	0	0	4	5	0	4	1	1	1	3	1	0	0	0	0	0	165	69	25.3	1	1
1	48	1	3	7	7	7	10	0	1.67	0	0	0	5	2	0	3	0	1	1	1	2	0	0	0	0	0	170	80	27.7	1	2
2	46	1	2	7	7	7	10	0	3.67	0	0	0	6	3	0	3	0	0	1	3	2	0	0	0	0	0	160	57	22.3	1	1
1	50	1	3	7	7	7	120	0	9.5	0	0	0	0	6	4	6	4	1	2	1	0	0	0	0	0	0	171	82	28	1	1
2	53	1	2	7.5	8	7.6	10	0.5	2.99	0	0	0	4	1	0	1	0	0	1	3	0	0	1	0	0	0	159	73	28.9	1	2
2	35	1	0	7	7	7	60	0	4.5	1	9	0	1	6	0	1	5	0	2	3	0	0	0	0	0	0	170	54	18.7	1	2
1	69	1	0	9	9	9	10	0	1.67	0	9	0	6	1	0	0	0	0	0	3	2	0	1	0	0	0	164	88	32.7	0	0
2	22	1	0	6	6	6	120	0	11	1	9	0	7	11	10	6	19	1	2	1	0	0	0	0	0	0	155	50	20.8	2	0
2	22	1	0	10	10	10	60	0	12	0	9	0	0	1	0	0	0	0	2	1	2	0	0	0	0	0	162	45	17.1	2	99
2	72	1	3	9	9	9	10	0	1.67	0	0	0	10	2	3	1	0	0	0	3	2	0	0	0	0	0	158	65	26	0	0
1	26	1	4	3	3	3	30	0	4	1	0	0	15	8	0	0	10	1	2	3	1	0	0	0	0	0	180	80	24.7	2	99
1	22	1	2	5.5	5.5	5.5	60	0	6.75	1	0	0	8	7	0	0	3	1	2	1	2	0	0	0	0	0	175	80	26.1	1	99
1	34	1	2	8	8	8	5	0	4.08	1	0	0	1	3	1	0	2	0	2	3	0	0	0	0	0	0	173	80	26.7	2	1
2	49	1	0	9	9	9	20	0	1.83	0	9	0	0	3	0	0	1	0	0	3	1	0	1	0	0	0	158	62	24.8	1	2
2	62	1	2	9	8	8.7	10	0	4.17	0	0	0	6	2	0	1	1	0	0	3	0	0	0	0	0	0	165	68	25	0	1
1	59	1	1	6	6	6	30	0	3.5	0	0	0	0	3	0	0	1	0	2	2	2	0	1	0	0	0	170	75	26	1	2
1	44	1	2	8	8	8	30	0	3.5	1	0	0	1	3	0	2	1	0	2	3	2	0	0	0	0	0	173	67	22.4	2	1
1	24	1	0	10	9	9.7	10	0	7.67	0	0	0	3	1	0	0	1	0	1	2	1	0	0	0	0	0	178	105	33.1	2	1
2	29	1	4	8	8	8	10	0	5.17	0	0	0	0	2	0	0	0	0	0	3	0	0	0	0	0	0	153	50	21.4	2	2
2	37	1	2	8	8	8	30	0	3.5	0	0	0	1	2	1	8	1	0	0	3	0	0	0	0	0	0	160	48	18.8	2	1
1	34	1	2	8	8.5	8.1	30	0.5	5.57	0	0	0	4	4	3	3	5	1	2	1	1	0	0	0	0	0	172	82	27.7	2	0
2	54	1	1	5.5	5.5	5.5	180	0	7.25	1	0	0	0	9	6	3	9	0	0	3	0	0	0	0	0	0	161	49	18.9	1	2
2	57	1	1	8	8	8	60	0	8	0	0	0	2	5	1	4	3	1	2	3	0	0	1	0	0	0	162	73	27.8	0	2
2	39	1	2	6	6	6	10	0	5.17	1	0	0	7	7	1	0	2	0	1	3	0	0	0	0	0	0	164	70	26	1	2
1	25	1	2	9	9	9	30	0	5	0	1	0	5	2	3	4	0	0	1	3	0	0	0	0	0	0	165	52	19.1	2	2
2	37	1	2	5	5	5	20	0	5.83	1	0	0	8	5	2	2	3	0	0	3	0	0	0	0	0	0	172	55	18.6	2	2
1	41	1	2	8	8	8	10	0	4.17	0	0	0	1	1	0	0	1	0	1	2	1	0	0	0	0	0	160	64	25	2	1
2	63	1	0	8	10	8.6	30	2	1.79	0	9	0	4	2	0	3	0	0	1	3	2	0	0	0	0	0	156	49	20.1	0	1
2	43	1	0	7	8	7.3	30	1	4.14	0	9	0	3	4	0	1	3	0	1	3	0	0	0	0	0	0	160	57	22.3	1	2
2	41	1	2	7	8	7.3	60	1	4.64	1	0	0	3	4	2	1	6	0	1	3	0	0	0	0	0	0	160	49	19.1	1	2
1	59	1	1	6	5	5.7	10	0	3.67	0	0	0	2	4	0	2	0	0	1	3	0	0	0	0	0	0	172	75	25.4	1	2
1	60	1	3	6	6	6	60	0	4	0	0	0	0	6	0	0	3	0	2	1	1	0	0	0	0	0	175	70	22.9	1	2
1	40	1	4	6	9	6.9	30	3	3.93	1	0	0	3	4	1	0	1	0	0	3	0	0	0	0	0	0	170	64	22.1	2	2
1	20	1	2	8	12	9.1	60	4	7.57	0	0	0	5	6	2	3	5	0	1	1	0	0	0	0	0	0	166	55	20	1	1
2	25	1	0	7.5	8	7.6	30	0.5	5.32	0	0	0	8	4	10	5	6	0	1	3	0	0	0	0	0	0	165	50	18.4	2	2
2	19	1	0	4	9	5.4	20	5	5.55	1	0	0	7	7	5	3	8	0	0	3	1	0	0	0	0	0	168	55	19.5	2	1
2	50	1	0	7	7	7	30	0	5	0	9	0	3	4	0	0	1	0	2	3	0	0	0	0	1	0	160	61	23.8	1	1
1	30	1	2	8	8	8	20	0	4.33	0	0	0	1	1	0	0	0	1	2	1	0	0	0	0	0	0	173	89	29.7	1	1
1	32	1	2	7	10	7.9	60	3	6.93	1	0	0	1	3	0	0	1	0	0	1	0	0	0	0	0	0	170	58	20.1	1	2
1	37	8	3	6.5	10	7.5	10	3.5	3.92	0	0	0	2	1	0	1	0	0	2	3	0	0	0	0	0	0	179	73	22.8	1	0
2	26	8	0	9	9	9	30	0	5	0	0	0	3	2	0	1	0	0	0	3	0	0	0	0	0	0	160	75	29.3	2	2
2	38	8	4	6	7	6.3	30	1	3.64	1	0	0	6	5	0	1	5	0	0	3	0	0	0	0	0	0	168	54	19.1	1	1
1	53	8	3	7	7.5	7.1	40	0.5	3.24	0	0	0	7	3	0	0	1	0	2	3	2	0	1	0	0	0	174	75	24.8	1	0
1	47	8	3	7.5	7.5	7.5	10	0	0.92	1	0	0	4	1	1	1	0	0	2	1	0	0	0	0	0	0	174	68	22.5	1	0
1	25	8	2	6	6	6	30	0	5.5	0	1	1	11	6	4	2	7	0	2	1	2	0	0	0	0	0	170	70	24.2	2	1
2	49	8	0	8	8	8	20	0	4.33	0	9	0	3	4	0	2	1	0	1	3	0	0	0	0	0	0	155	50	20.8	1	1
2	55	8	0	7	11	8.1	20	4	3.4	0	9	0	11	4	7	3	3	1	1	3	0	0	0	1	0	0	161	65	25.1	1	0
1	67	8	1	6.5	6.5	6.5	5	0	1.83	0	0	0	4	4	3	7	5	0	2	1	0	0	1	0	0	0	166	53	19.2	0	1
2	62	8	2	6.5	6.5	6.5	30	0	3.25	0	0	0	1	4	0	0	0	0	1	3	2	0	1	0	0	0	150	56	24.9	1	0
2	61	8	2	7	7	7	10	0	3.67	0	0	0	9	2	6	5	2	1	0	3	2	0	0	0	0	0	150	58	25.8	1	1
2	38	8	0	7	7	7	60	0	5.5	1	9	0	0	6	4	3	2	0	1	3	0	0	0	0	0	0	160	64	25	1	0
1	50	8	3	4	4	4	30	0	5.5	1	0	0	9	11	4	6	15	0	2	3	0	0	0	0	0	0	168	65	23	2	0
1	20	8	0	5	7	5.6	120	2	11.79	0	9	0	4	10	9	7	10	1	1	3	2	0	0	0	0	0	178	80	25.2	1	2
2	21	8	0	8	8	8	10	0	4.17	0	0	0	6	0	0	1	0	0	0	3	2	0	0	0	0	0	166	57	20.7	2	2
2	38	8	4	7	8	7.3	15	1	3.73	0	0	0	4	3	4	1	4	0	1	3	1	0	0	0	0	0	158	56	22.4	2	2
1	39	8	4	9	9	9	10	0	3.67	0	0	0	5	3	3	1	2	0	2	3	0	0	0	0	0	0	178	70	22.1	2	1
2	40	8	0	8	8	8	10	0	4.67	0	9	0	9	1	2	3	1	0	1	3	0	0	0	0	0	0	160	60	23.4	1	2
2	64	8	0	7	8	7.3	30	1	2.14	0	9	0	4	3	0	3	3	1	0	3	2	0	0	0	0	0	160	62	24.2	0	0
1	66	8	3	7	8	7.3	30	1	4.14	1	1	0	12	4	6	7	8	0	1	2	2	0	0	0	0	0	164	55	20.4	0	0
1	26	8	0	7	9	7.6	5	2	4.87	0	0	0	8	0	0	1	1	0	1	3	0	0	0	0	0	0	182	67	20.2	2	1
1	43	8	1	8	8	8	15	0	4.25	0	0	0	10	1	0	2	0	0	2	1	1	0	0	0	0	0	174	75	24.8	1	1
2	59	8	0	7	7	7	30	0	3	0	9	0	7	4	7	2	1	0	0	3	2	0	0	0	0	0	152	50	21.6	0	0
2	24	8	0	6	8	6.6	15	2	5.54	0	0	0	4	4	1	2	1	0	1	3	0	0	0	0	0	0	162	47	17.9	2	0
1	21	8	0	6	10	7.1	5	4	3.65	1	9	0	0	1	0	0	0	1	1	1	1	0	0	0	0	0	175	90	29.4	2	2
1	31	8	4	9.5	9.5	9.5	10	0	3.42	0	0	0	2	1	0	0	1	0	2	1	0	0	0	0	0	0	170	72	24.9	2	2
2	41	8	2	6	6	6	60	0	4	1	0	0	6	8	7	3	8	0	1	3	0	0	0	0	0	0	166	58	21	2	2
1	49	8	1	7.5	7.5	7.5	30	0	1.25	0	0	0	1	3	2	2	0	0	2	1	0	0	0	0	0	0	171	70	23.9	1	2
1	55	8	3	10	13	10.9	10	3	4.6	0	1	0	2	3	4	1	5	1	1	3	1	0	0	1	0	0	163	71	26.7	1	0
2	50	8	0	6.5	8.2	7	10	1.7	2.65	0	9	0	0	2	0	0	0	0	0	3	2	0	0	0	0	0	162	62	23.6	2	1
1	66	8	0	9	9	9	20	0	1.83	0	9	0	16	2	2	2	1	0	1	3	2	0	0	1	1	0	172	70	23.7	0	0
2	36	8	4	9.5	10	9.6	30	0.5	5.32	1	0	0	4	3	0	4	1	0	1	3	0	0	0	0	0	0	164	58	21.6	2	1
1	49	1	2	5	6	5.3	5	1	1.23	0	0	0	2	2	0	0	0	0	0	2	0	0	0	0	0	0	168	56	19.8	1	1
1	52	1	1	7	7	7	60	0	7.5	0	0	0	9	8	4	5	12	0	0	2	0	0	0	0	0	0	165	63	23.1	1	1
2	23	1	2	7	13	8.7	90	6	8.86	1	0	0	5	8	12	5	20	0	2	1	0	0	0	0	0	0	159	51	20.2	1	99
2	34	1	0	6	6	6	60	0	5	1	9	0	8	9	7	7	18	1	0	3	0	0	0	0	0	0	162	72	27.4	1	1
1	60	1	1	7	9	7.6	30	2	3.29	0	0	0	4	2	0	0	0	0	2	1	1	0	0	0	0	0	175	80	26.1	2	1
2	61	1	0	8	7.5	7.9	30	0	4.25	0	9	0	13	5	3	1	8	0	1	3	0	0	0	0	0	0	155	42	17.5	0	0
2	49	1	0	6.5	6.5	6.5	30	0	3.75	1	9	0	9	5	1	0	1	0	0	3	0	0	0	0	0	0	155	55	22.9	1	1
1	29	1	4	6.5	8	6.9	60	1.5	4.46	1	0	0	17	8	19	2	14	1	0	2	0	0	0	0	0	0	170	69	23.9	1	0
2	59	1	0	4	4	4	30	0	2	1	9	0	12	13	8	4	24	1	0	3	0	0	1	0	0	0	162	85	32.4	0	1
1	36	1	2	10	11	10.3	10	1	4.31	0	0	0	0	0	0	0	0	0	0	2	0	0	0	0	0	0	175	72	23.5	1	1
1	24	1	0	8	8	8	15	0	6.25	0	0	0	4	4	1	0	3	0	2	1	1	0	0	0	0	0	180	75	23.1	2	2
2	34	1	0	7	8.5	7.4	30	1.5	4.71	0	9	0	13	4	4	1	1	0	0	3	0	0	0	0	0	0	160	55	21.5	2	1
2	73	1	0	8	9	8.3	20	1	3.48	0	9	0	16	3	1	1	1	1	0	3	0	0	1	1	0	0	149	47	21.2	0	0
1	48	1	1	9	10	9.3	10	1	4.81	0	0	0	7	4	0	0	2	0	2	1	1	0	0	0	0	0	169	72	25.2	1	1
2	51	1	0	6	8	6.6	5	2	4.37	1	9	0	11	2	4	0	1	0	0	3	0	0	0	0	0	0	160	59	23	1	1
2	49	1	0	4	9	5.4	10	5	5.88	1	9	0	8	4	1	0	1	0	1	3	0	0	0	0	0	0	152	67	29	1	1
1	60	1	1	8	8	8	20	0	3.33	0	0	0	13	4	1	0	1	0	1	1	0	0	1	1	0	0	170	74	25.6	1	1
2	20	1	0	8	10	8.6	5	2	3.2	0	0	0	4	2	0	0	2	0	0	3	2	0	0	0	0	0	157	57	23.1	1	2
1	50	1	3	7.5	7.5	7.5	5	0	4.33	0	0	0	10	2	0	1	3	0	0	3	2	0	0	0	0	0	170	70	24.2	2	2
1	30	1	2	9	9	9	30	0	7	0	0	0	3	3	6	4	2	0	2	1	0	0	0	0	0	0	181	70	21.4	1	99
2	68	1	0	6	6	6	15	0	3.25	1	9	0	2	5	0	3	9	0	0	3	2	0	0	1	0	0	158	58	23.2	1	1
1	38	8	1	7	9	7.6	10	2	3.95	0	0	0	10	1	0	2	0	0	1	3	1	0	0	0	0	0	170	68	23.5	2	99
1	47	8	3	9	9	9	20	0	6.83	0	0	0	9	4	0	0	1	1	0	2	2	0	0	0	0	0	170	75	26	2	1
1	50	8	1	5	8	5.9	60	3	2.93	1	0	0	11	9	4	1	5	0	1	2	1	0	0	0	0	0	172	67	22.6	2	2
2	68	8	0	7	9	7.6	10	2	-0.05	0	9	0	6	4	2	2	7	0	0	3	1	0	0	0	0	0	152	53	22.9	0	0
2	32	8	4	7	9	7.6	5	2	4.87	0	0	0	8	2	1	1	2	0	1	3	0	0	0	0	0	0	162	48	18.3	2	1
1	69	8	0	8	8	8	90	0	4.5	0	9	0	0	9	1	6	11	0	0	3	0	0	0	1	0	0	170	62	21.5	1	0
2	36	8	1	8	9	8.3	60	1	4.14	0	0	0	1	4	1	2	2	0	1	3	2	0	0	0	0	0	160	58	22.7	1	1
2	24	8	2	9	12	9.9	10	3	7.1	1	1	0	2	3	3	5	6	0	0	1	0	0	0	0	0	0	163	57	21.5	2	2
1	26	8	2	8	8	8	10	0	5.17	0	0	0	1	2	2	0	1	0	1	1	0	0	0	0	0	0	178	70	22.1	2	2
1	55	8	4	6	6	6	30	0	3.5	0	0	0	0	5	0	0	2	0	2	3	1	0	1	0	0	0	173	70	23.4	1	2
2	60	8	0	8	8	8	15	0	2.25	0	9	0	5	2	2	2	2	0	0	3	1	0	1	0	0	0	158	58	23.2	1	0
1	36	8	4	7	9	7.6	10	2	2.95	0	0	0	3	1	0	1	0	0	2	1	1	0	0	0	0	0	172	70	23.7	2	1
2	47	8	0	8	8	8	15	0	3.25	0	9	0	2	1	0	1	0	0	1	3	2	0	0	0	0	0	160	58	22.7	1	1
2	41	8	0	6	6	6	20	0	4.33	1	9	0	5	7	2	4	7	0	0	3	2	0	0	0	0	0	164	58	21.6	1	1
1	43	8	2	7	9	7.6	10	2	3.95	0	0	0	3	1	1	1	3	0	1	1	1	0	0	0	0	0	175	75	24.5	2	1
1	49	8	1	7	9	7.6	10	2	3.95	0	0	0	3	1	1	2	1	0	2	1	0	0	0	0	0	0	177	74	23.6	2	1
1	62	8	3	8	12	9.1	10	4	2.74	0	0	0	5	2	2	3	0	0	0	1	1	0	0	0	0	0	173	74	24.7	1	2
1	39	8	4	7.5	9	7.9	30	1.5	4.46	0	0	0	0	3	3	0	6	0	2	1	0	0	0	0	0	0	176	72	23.2	1	2
2	52	8	0	7	7	7	10	0	2.67	1	9	0	0	3	2	0	3	0	1	3	0	0	0	0	0	0	150	53	23.6	0	1
1	48	8	3	8	11	8.9	10	3	4.6	0	0	0	1	2	9	2	2	0	1	1	2	0	0	0	1	0	176	69	22.3	1	2
2	51	8	0	10	6	8.9	60	0	4	0	9	1	0	13	15	6	28	0	0	3	0	0	1	1	0	1	152	48	20.8	0	0
1	63	8	1	7	11	8.1	10	4	4.24	1	0	0	3	2	9	5	2	0	0	3	0	0	0	0	0	0	166	74	26.9	0	1
1	20	8	0	8	13	9.4	10	5	6.88	0	0	0	2	1	2	1	1	0	1	1	2	0	0	0	0	0	183	74	22.1	2	2
1	31	8	3	7	7	7	10	0	5.67	0	0	0	0	2	0	3	1	0	1	3	0	0	0	0	0	0	174	69	22.8	1	0
2	41	8	0	7.5	7.5	7.5	30	0	4.25	1	9	0	8	3	4	0	9	0	0	3	0	0	0	0	0	0	160	45	17.6	2	2
1	54	8	3	8.5	8.5	8.5	5	0	2.33	1	0	0	5	2	6	5	1	0	1	1	0	0	0	0	0	0	170	60	20.8	1	1
2	29	8	4	8	9	8.3	10	1	6.31	0	0	0	8	6	10	3	0	0	1	3	0	0	0	0	1	0	160	55	21.5	2	1
1	39	8	3	7	3	5.9	10	0	-0.33	0	0	0	5	6	2	3	3	0	1	1	0	0	0	0	0	0	174	68	22.5	1	1
1	40	8	1	7	7	7	30	0	6	1	0	0	4	7	9	5	21	0	2	1	1	0	0	0	0	0	179	76	23.7	2	0
2	31	8	0	8.5	9.5	8.8	90	1	4.89	0	9	0	0	6	6	5	3	0	2	3	2	0	0	0	0	0	167	56	20.1	1	0
2	36	8	0	8	8	8	60	0	5	1	9	0	1	4	7	6	11	0	0	3	2	0	0	0	0	0	164	53	19.7	2	1
2	63	8	0	2	2	2	30	0	3.5	0	9	1	1	8	2	3	12	0	0	1	0	0	0	0	0	0	159	55	21.8	0	0
1	19	2	2	10	10	10	10	0	5.17	0	0	0	4	2	0	0	5	0	1	1	2	0	0	0	0	0	176	64	20.7	1	1
1	30	2	1	5	5	5	10	0	2.67	1	0	0	4	5	0	3	4	1	1	1	0	0	1	0	0	0	168	80	28.3	1	0
1	44	2	3	7	8	7.3	5	1	5.73	0	0	0	7	2	0	3	4	0	1	3	0	0	0	0	0	0	176	68	22	1	1
1	58	2	0	7	7	7	10	0	2.17	0	9	0	3	2	0	1	6	1	1	1	1	0	0	0	0	0	175	83	27.1	1	0
1	63	2	4	6	6.5	6.1	15	0.5	2.82	0	0	0	2	4	0	0	3	0	2	1	2	0	0	1	0	0	173	73	24.4	1	1
2	20	2	2	8	8	8	10	0	3.17	0	0	0	5	0	0	0	3	0	1	3	0	0	0	0	0	0	162	52	19.8	1	1
2	36	2	4	7	7	7	20	0	3.33	0	0	0	3	4	0	0	3	0	1	3	0	0	0	0	0	0	165	58	21.3	2	1
2	44	2	0	7	6.5	6.9	10	0	3.92	0	9	0	4	3	0	1	2	0	1	3	0	0	0	0	0	0	157	59	23.9	1	1
2	56	2	0	7	7	7	10	0	2.67	0	9	1	4	3	0	0	3	1	1	3	0	0	0	0	0	0	154	70	29.5	1	0
2	65	2	0	7	8	7.3	5	1	3.23	0	9	0	1	3	0	4	3	0	0	3	2	0	1	0	0	0	159	56	22.2	1	0
1	28	2	4	5.5	8	6.2	2	2.5	4.14	1	0	0	15	4	0	0	2	0	1	1	0	0	0	0	0	0	171	82	28	2	2
1	39	2	4	6.5	8	6.9	2	1.5	3.5	1	0	0	13	3	0	0	3	1	2	1	1	0	0	0	0	0	165	70	25.7	2	1
1	48	2	4	6.5	7	6.6	2	0.5	4.35	1	0	0	13	4	0	0	1	0	0	1	0	0	0	0	0	0	172	62	21	2	2
1	56	2	3	6.5	6	6.4	2	0	3.03	1	0	0	12	4	0	1	3	1	2	1	0	0	1	0	0	0	167	70	25.1	1	1
1	61	2	1	5.5	6.5	5.8	2	1	2.93	1	0	0	11	4	0	1	1	0	1	2	1	0	1	0	0	0	170	64	22.1	1	1
2	24	2	4	5.5	6.5	5.8	5	1	5.48	1	0	0	10	5	0	2	2	0	2	3	0	0	0	0	0	0	155	50	20.8	1	2
[truncated: 741 more rows]

## Sheet: definition
Variables	Description
Sex	1 = male; 2 = female
Age	Age (yr)
Area	Residential area; 1 = Seoul; 2 = Busan; 3 = Daegu; 4 = Incheon; 5 = Gwanju; 6 = Daejeon; 7 = Ulsan; 8 = Gyeonggi; 9 = Gangwon; 10 = North Chungcheong; 11 = South Chungcheong; 12 = North Jeolla; 13 = South Jeolla; 14 = North Gyeongsang; 15 = South Gyeongsang
Occupation	0 = "unemployed"; 1 = "self-employment"; 2 = "sales and service"; 3 = "manual labor"; 4 = "office job"
Sleep_dur_wkday	Sleep duration on weekdays (h)
Sleep_dur_weekend	Sleep duration on weekends (h)
Sleep_duration_total	Average sleep duration (h)
Sleep_latency_min	Sleep latency (min)
Catch_up_sleep	Duration of weekend cath-up sleep (h)
MSFsc	mid-sleep time on free days corrected for oversleep on free days (h)
Sleep_insufficiency	Perceived insufficient sleep; 1 = "yes"; 0 = "no"
Shift_work	1 = "yes"; 0 = "no"
safety_accidents	history of safety accidents at work; 1 = "yes"; 0 = "no"
ESS_total	Epworth sleepiness scale score
PSQI_total	Pittsburgh sleep quality index score
PHQ_9_total	Patient Health Questionnaire-9 score
GAS_SUM	Goldberg anxiety scale score
ISI_total	Insomnia severity index score
BQ_high_risk_new	Berlin questionnaire results; 0 = "OSA low risk"; 1 = "OSA high risk"
Drinking_cat	Alcohol drinking; 0 = "None"; 1 = "≤ 1 / wk"; 2 = "≥ 2 / wk"
Smoker_cat	Smoking status; 1 = "current smoker"; 2 = "ex-smoker"; 3 = "never smoker"
Exercise_ref	Frequency of physical activity; 0 = "none"; 1 = "1-2 / wk"; 2 = "3-7 / wk"
Stroke	History of stroke; 1 = "yes"; 0 = "no"
HTN	History of hypertension; 1 = "yes"; 0 = "no"
DM	History of diabetes mellitus; 1 = "yes"; 0 = "no"
Hyperlipidemia	History of hyperlipidemia; 1 = "yes"; 0 = "no"
Cardiovascular_disease	History of cardiovascular diseases; 1 = "yes"; 0 = "no"
Height	Height (cm)
Weight	Weight (kg)
BMI	body mass index (kg/m2)
Education_cat	Education status; 0 = "lower than high school"; 1 = "high school"; 2 = "higher than high school"
Income_cat3	Income status; 0 = "low "; 1 = "middle"; 2 = "high"
